# Supplementary material for: Hyperactivation of ERK by multiple mechanisms is toxic to RTK-RAS mutation-driven lung adenocarcinoma cells
Source: eLife. 2018 Nov 26;7:e33718. doi: 10.7554/eLife.33718 (PMC6298772; doi:10.7554/eLife.33718)
Supplement: Supplementary file 1. [file elife-33718-supp1.txt]

gene	seq	h358_teto_end	h358_teto_start	h460_rep2_d21	h460-bci
PALMD	TAGAAGCCATTTCTCCCTCA	-0.730095655685237	0.373141019045431	1.22383199646047	0.339553897574776
PALMD	AGGGAGAAATGGCTTCTAGA	-3.07338038193694	-0.0389260640856861	0.628648196120848	-1.95587251839951
PALMD	TGAACTGCAAATCTCAACGA	-7.21541416696596	-1.38419160247237	-2.19482143019378	-4.10109876562598
PALMD	GCAGCATACAATGGCACCGA	-3.61809074551656	-0.00894773354216394	0.440936909926948	-2.40855518515439
FRRS1	TGTGAAGGACAAGAAGACAC	-0.611181929932701	-0.216920888037938	-0.329384800753649	1.38056844545497
FRRS1	ACGGGAGGTAACGTTGGCAA	-0.0337519731236853	0.177925023171396	0.374762147160448	-0.571984430823902
FRRS1	ATGTGAAGGAGCCAATAGGA	1.9880252508976	-0.0519880587453292	0.456485067982487	0.816401270572325
FRRS1	AAAGTAACACAGTCATGCCA	1.64701092712892	-0.0914493932905529	-0.714197405230361	-2.34823827539807
NMNAT1	GAAGTGGTTCTCCTTGCTTG	0.881000954086294	0.820092927683678	1.02507855323422	-0.209704926285052
NMNAT1	GATTGAATGAACCACAAGCA	0.0810703120577658	0.805657511454641	0.514827679576626	-1.81146264735025
AGL	TGAAGAGTAACACAGTCCAA	-0.303197654289419	0.32489435203273	0.131011175986202	-1.1259836233014
AGL	GATAGTCCAAGAGTCTGCAA	0.125713483110638	-0.0125213653618337	0.260117994757275	0.901816330209178
AGL	TATGAACGACTGGCTGGCCA	-2.24403531747364	0.335699583689456	0.337212382186841	-0.104165258100868
AGL	TGAAGAGATAGACTTCTCCA	-1.17686088632208	0.0384597924641481	-0.0899070527826735	-1.00479470226821
NMNAT1	GGAGTGGAAAGAGACTCTGA	-0.388555097219626	0.300807197924489	0.433063353528499	-5.46832076658382
NMNAT1	ACACCGGAGCAACATTCACG	0.875016995301029	0.0919836205994491	-0.130787268695205	0.387816438805928
SLC35A3	GCTGTAGAAGATAGATAACG	-1.44864800145098	-0.162235831381262	0.839219127937116	1.2493348139998
SLC35A3	TGAAGAGTATAGATCCCTGA	-3.01288432120606	-0.561998006040838	-0.0621654934511975	-2.28422118342731
SLC35A3	AAATTACTAGGGACAGCCAC	1.42240926224336	0.471578476833488	0.555480136327559	0.606049261319692
SLC35A3	GATTCTAAGGAACTTTCAGC	-1.98388784617709	-0.502348946179396	-0.175143495020104	-0.00577403731656823
HIAT1	AAGATCATCATTAAGGACGG	-2.82681752768809	0.0536727019146737	0.504359833366915	1.70921988296995
HIAT1	AAGATTACTTACCACCAAGG	-3.52580588350493	-0.422343796391583	0.096484095160724	0.642212949550223
HIAT1	AGAAAGAGCACCAATAAGCG	2.14390991530107	0.678928876127081	0.598571147522802	-0.0038936205440514
HIAT1	AATGCAGATCAGCAGCACTA	-4.35327119891145	-0.686816607543454	-0.286821816865224	-2.43395447355661
SASS6	GAAATAGGCTGAAGACGCAG	-5.00958547358242	-0.656826112437449	-0.557913923425311	-1.25853105296589
SASS6	GACAGGATAACCAATCCCAC	1.31905819829547	-0.449323800436773	-1.45349995937201	-0.519151110624526
SASS6	AGACTGACTTACCCAACCTG	-6.70807624646826	-0.188008016773865	-1.46436235132982	-0.478775145786255
RBP7	GCAGGGTCCAAGTACCGCTG	-4.05928433140322	-0.167029580246799	0.513915447811194	0.22403616499822
RBP7	GCTCAGCAGCGACAACTTCG	1.72451708737238	-0.15294506496523	0.56850085506905	0.497364864928185
SASS6	AATGCAAAGACTGTGAGGAG	-4.92274362519465	-0.0243862692727159	-3.87761373935473	-3.28132762607271
TRMT13	GAAGAAACGGTTCTGCAGGA	1.75047420543606	0.96879327923403	0.103540378851542	0.827473070891658
TRMT13	AATGTCTCCAATCACACCTG	0.365252561733465	0.029404504556334	0.218473803098856	-0.832915817920675
TRMT13	AATGGAATTCCACTGCTCCA	-2.54422833291485	0.305613120983148	0.0961304261431026	0.514254904302071
TRMT13	ATGGCGCTGATTGTTTGCCT	-3.3431475188776	-0.72476190954026	-0.836234679771311	-1.22679341410585
LRRC39	TGGAAGAAATGGCAAATCTG	0.406582608299632	0.436389604520713	0.931569056829491	0.778664996801798
LRRC39	GCATGTTCAACACAGCAAGA	-0.291087798703808	-1.42191174729936	-2.08341917116904	-0.678889866971521
LRRC39	CAATTTCAGAGATACCACCA	-2.10010108066195	-0.354736539781285	-0.14488557771714	-0.424037023765203
LRRC39	TGAAGACCTGAAGCGAGAGA	3.19302574697971	-0.211939777974064	0.426393224308317	0.834500464739424
DBT	AGGAAACTGTAGTAATCCCA	-3.30965094290602	-0.678140734381623	-0.37631948091376	-2.6606932003543
RBP7	TGATGAAGATAACAGAGGCC	-0.424910892145545	0.48434740168465	0.765120441646438	0.411579390954079
DBT	AAACCCATTGCATTTGCTCG	2.97746189412673	0.816890621849548	0.186975627008697	0.237016291535061
DBT	TCTTTGCCTGTGAATACCGG	2.12056759235825	0.114677976997833	0.270679647980045	-0.473759584489216
RBP7	AGAACAGAGGCTGGACCCAT	-3.27176649898301	-0.277919751376968	-0.0026550758920072	-0.0613202571072149
DBT	TGAACTGAACAACCTGTCCA	-1.58370996948745	0.329023044068649	0.450710751729498	-0.312553645994822
RTCA	CTGCCATCGACCTCCACCCG	1.77447005696844	-0.0287435415606687	0.664041672724633	-0.674002190549041
RTCA	ACACCAGAGAAGATCAAAGG	-1.33685529075109	-1.07314662739986	-2.06458702840602	-2.85360836907271
RTCA	AGCAAACAAACAGCCAGTGG	1.18574333639958	0.306778521190439	0.567069197602518	-0.194285020822761
RTCA	TCCAGCAAACAAACAGCCAG	-0.611673561110564	0.148196286056511	-0.405288972026184	-1.14070952332301
RNF223	TGGCGGCTGGTGCACAGCGC	1.03736615606169	0.146534793411153	0.645396959171061	-1.10800119658042
RNF223	GCAAGGTACAGCCTCACCAC	-6.72753714931382	-0.115278986980299	-0.374749771937983	-0.565244232609951
RNF223	AAGGTACAGCCTCACCACCG	0.0306093853854907	0.365573475914582	0.641673671392233	0.00520240987132325
RNF223	ACAGATGGAGCACTCCAGGG	-6.21510098967858	-1.02425903395532	-1.64396578585962	-1.47088275375741
CDC14A	TATCTCGCTTAAGATGGCAG	-2.99384410059309	-0.287944735644566	0.539668308648072	1.5154147931758
CDC14A	ATAGACCAGCTCCTCATCGA	-3.97168895417305	-0.599629331210614	-0.155059421209808	0.868585966256044
CDC14A	TGGACCGCTGAACTTGGCAA	0.388774653297551	0.0195961219127225	0.430872580211277	0.00456089742287791
CDC14A	CCAGTGACAACATCGTGCGA	0.285169735395991	-0.414675917448054	-0.268337231218585	-1.22119261852382
GPR88	GAGATAGATGACCATGCCGT	-0.12555163167983	-0.2750433626529	0.376183980659494	0.233887063556935
GPR88	GTACCAGAGGCGCCACACGG	0.553328771857254	-0.225917334079266	0.704322748880518	2.96786341655099
GPR88	GTGTGGGTGAGCCTGGCCAG	0.410000695914126	0.0194239672721412	0.274181600717795	0.26011517043638
GPR88	GGACTGAGCGCACGGAGCGG	-0.738279209733692	-0.0853963946249241	1.56005581751124	-0.0240908125281223
VCAM1	ACTCACAGTAGATCTCCACC	-0.365600518484823	0.129784831699014	1.09066016986293	-0.0253754835782463
VCAM1	AGATAGACAGCCCTCTGAGC	-3.26831161547464	-0.810437441478493	0.113519596786175	0.486137654128935
VCAM1	TGGAATTCGAACCCAAACAA	0.245412618493706	-0.348558977455092	0.043789087626414	-0.401081035019517
VCAM1	AATATGACATGCTTGAGCCA	-1.09900479930366	-0.349719142776007	-0.0130770948832879	-0.924279803674395
UBE4B	TTGAGACCAAGACTCTGAGA	-2.50287940809029	-1.04592271427708	-1.82105992941401	-1.34485667030377
EXTL2	ACAGTGGCTATTCTGGAATG	-0.900383337433294	0.0129735884167825	0.602213453420594	0.905849946247105
EXTL2	AAATGGTGACCAGTACTCTA	-3.21744363463645	-0.441321027538153	-0.0787457337512665	-1.06678838663812
EXTL2	ACTACACTGCAACTCACCAT	0.91567378504873	-0.29532079497436	-1.89748829594131	-2.87307647176148
EXTL2	ATCCCAGGGCAAGTCCACCA	-1.53268536110734	0.022060515550808	-0.255713929351654	-0.366579880500842
SLC30A7	TGTTCGGCAAGATCTCGGGC	-3.02716400232568	-0.699684031539778	-0.294210915606744	-0.154800996036539
SLC30A7	GTTAGAGCGGAAGTTCTGGC	-4.95638663071884	-0.60585311102593	-0.435805442909962	-3.95817107530701
SLC30A7	AAACAAGAAGCAGTCTCTCA	-2.9665170454928	-1.04620217048344	0.10357270908137	-1.46641279585329
SLC30A7	AGAGGGAATGACTGTGTCCG	0.833649925612928	0.260963141270468	0.143502621481477	0.492119835098901
DPH5	AGGAGGCAGCATACATCCAA	0.119000932661395	0.342207961668789	-2.67747677953608	-4.84576410123542
DPH5	TGGTTTACACTCATATACCG	-4.05777460071899	-1.01913144712088	-6.6075675529777	-5.75454347094111
DPH5	TTTACACTCATATACCGTGG	-6.38350917052685	-0.195590867598649	-2.57132276377632	-3.59812744050673
DPH5	CAAATGGATCACCAACCACA	-6.67392634806881	-0.805502559861036	-3.19001308368124	-4.5622673233143
UBE4B	GCTTACCAACCTTATCACTG	-1.01691249116293	-1.05998382855087	-2.94342320229404	-2.64807944988017
UBE4B	TGAAGAGCAGGCCTTACAGC	-2.80335378574566	-0.267425818761637	0.477424552969577	-2.40952364257705
UBE4B	AGACAAAGAGCTGGCACCAA	0.475202320910652	-0.20199474098408	-0.230753589251863	-0.057681997063745
S1PR1	GATGAGAATGAACACCACCG	-0.332744292656389	0.238301421846089	0.930832108409124	1.39589850710985
S1PR1	GGCGAGGAGACTGAACACGG	2.99433002216852	0.0888093569886044	0.0919690341812167	-1.30315847428674
S1PR1	GTGGTAGAGCGGCAGCACGG	-5.96951477468031	-0.602277026946958	-0.709459741266881	-0.397177079437907
S1PR1	GTTCCGCAAGAACATTTCCA	0.914691015008173	-0.919267735230434	-0.315705689110082	0.0464375688641434
OLFM3	TGGCTGATGAAATCGGGCTG	0.95628746626035	0.839008790481071	0.801594732002085	2.05922784260007
OLFM3	TCAATTGCAGACTTTGTCAG	-2.95474883023791	0.244874491049362	0.741818840300886	-0.102636773030715
C1orf159	GGAGGGTTCCGTTCCCACAG	1.61963826530975	-0.0458804149071979	-0.41687804280951	-4.20228943834796
OLFM3	CCAGTTTGAGATCATTGCCA	1.30602742266634	0.191279589569353	-0.313604559655198	0.501849342635637
OLFM3	ACAGCGCCAAGCTTCAGCAG	-2.92869133144729	0.460651708665139	0.52335221683814	1.65517450007783
C1orf159	GACCACACAGACTTGCGCCT	-2.29551630853373	-0.471719476774542	-1.33639248537267	-1.33279354679102
C1orf159	TGTGATCAACACACAAGCTG	-4.03961201019814	-0.836825445464371	-0.602542846540578	-1.20676991325893
C1orf159	CCACGAGAAGGCCAGCCAGG	0.935812688503178	0.252985878528817	0.231878407607342	-0.0559355995634689
KIF1B	AATGTCGGGAGCCTCAGTGA	-0.00597388747985583	0.0247104810267285	-0.549060092685155	-1.04735980100404
KIF1B	GTAGGAATAGTCGAAGCTGA	1.37819540884806	0.447983542220478	0.217165617046407	2.67749649411122
KIF1B	TGTGTACAATGACATTGGCA	-1.00013330323871	-0.309884047447223	-0.244943305708138	0.0493419304448297
KIF1B	AACAATCGTAAACACAGCGT	-3.07112652356335	-0.275078429316646	-2.27216298700632	-2.54621433716481
COL11A1	TTTGTCCCAGAAACATGCCT	-4.21195989048646	-1.09500797651149	-0.572882334888761	-0.0739659606968939
COL11A1	GGAGACAATAGCACAGACGG	-1.42589518031324	0.797954282325311	0.561881971489069	0.0562075567502909
COL11A1	GCATCGGGTAGCAATCAGCG	0.991562112771399	-0.235258384451964	0.696548104110205	0.588666600207706
COL11A1	GAAGAGGAAGGTCAATGCGA	-3.30965094290602	-0.369768031104625	0.143132013560939	-1.84037086394
RNPC3	ATGGAATTGCACCAAACCAT	0.446664662697975	-0.673039528487266	-0.864333420257252	-2.93035144726151
RNPC3	GAACTTAGGCACGCTTGCCA	-6.7935756881218	-1.30685210977498	-4.33564236677726	-6.7935756881218
RNPC3	TTTGACCAACCACAACCTGT	-5.90083358530489	-2.00808313553122	-2.49119924527976	-6.02697012342785
PGD	GCGAGTCACTCACTGGGCCA	-5.03861847531657	-0.496922401339814	-2.44402305737073	-4.84060158127684
PGD	CGCCGCTTACCACAAAGCCG	-7.0454500220804	-0.758228303372944	-1.93452838788177	-2.3453000756641
PGD	ACCAGGAGGATGATCCGCCG	-5.46892458614993	-1.07896135730494	-2.17957148439692	-6.40280438382741
PGD	GGTGACATCATCATTGACGG	-4.63420407504226	-0.966450533988901	-3.84252411237091	-1.47221352871053
CORT	CACCTCGCTGTCTCGGCCGG	1.85716523598866	-0.0694679197120083	1.27890208765797	-0.226006168436134
CORT	ACTCACCTCGCTGTCTCGGC	1.67577201584678	-0.732438048610966	0.315889972311458	-0.0169151298428396
DFFA	TATCAGCAGAGAGACCTCCT	0.136783481662508	0.214146130347065	0.911818775737989	0.198033635817303
DFFA	AGAGTTGTGCCACCGTCCAG	-2.90859070281586	-0.0605069668407934	0.187937654629589	0.426699423775952
DFFA	GATGTAGATGAAACAGACAG	-0.221111475650598	0.512006688451499	0.360625785719269	-0.146775376794548
DFFA	CAGCCGCGAACAGCACGGCG	-5.33048573175919	-0.0585197459377724	0.39915697940373	0.902672410490939
PEX14	CTGTAGAAACTTCACTGCCG	-2.46365884086483	0.358585672198835	-0.353653182747828	-0.387784486544017
PEX14	TATGGCTGAGATATGAGGTG	-3.33173739702152	0.237403955537938	0.120306151263911	0.359967938718408
PEX14	TAGGTCCCGCAGGCTCCCGA	-0.270354347391063	-0.193019169398024	-0.190509114527207	-1.774942297549
PEX14	GTGCAGAGGGAGGACCGCCG	-1.6493244706566	-0.328621849214036	0.377675565928945	-0.124948621401579
CASZ1	TAGACGCTGCAGTCGTCCAG	1.65900198242554	0.244955398577612	0.358571306330835	-2.85994644119621
CASZ1	TACACTCAGGGTCAAGGCAG	-2.79524413538353	0.0916129833023751	0.651387978932608	-0.422695555275516
CASZ1	GCTGAGGGTATCCTCGGAGG	-2.78840050155572	0.170413260744492	-0.559586119238672	-2.5298268401593
CASZ1	CGATGAGGAAGACCACGCGG	-3.04685606932689	-0.215045281668895	0.0786386373008821	-1.56741894843404
PRMT6	TGTGCAGGGATTGTCCGGCG	-0.0192779682586135	0.0138619069017443	0.851923430176563	1.71991194071603
PRMT6	AGGCGAGGTGGACAGCACCA	-2.66576313676661	0.194547998673605	0.197081293551923	-0.910128163446942
PRMT6	TGTAGCGCAGCAGCACGCGC	-2.4100991736922	0.536849718731484	-0.328764430343223	0.707100762551511
PRMT6	GAAGACCAAAGACTTTGCCA	-3.98262442178483	-0.518961671351958	1.26305177478441	-0.780964345610273
NTNG1	AGAGGGAAGCCATATTGCGT	1.08122336911134	-0.331539674828619	0.693694230036522	2.89595144627151
NTNG1	GTTGTCATACACACATACAG	-4.67675009890976	-1.07828381854211	-1.37992576593668	-1.78105784661661
NTNG1	GTGACACCTAGAACACCAGG	-6.53715436363908	-0.963907143650625	0.245011216288004	-2.58173952954717
VAV3	TTCTACCTCATCCATACCCA	-1.21665898400155	-0.881066276531899	-0.720728210425309	-0.0884049419520592
VAV3	TTTGGACGACCTCAGGGAGA	-0.0280159231729744	0.226215279189851	0.149961779451295	1.2772368107513
VAV3	TGAGGACTTAATGAAGGCAG	-3.05537745714015	-0.273275527953888	0.351695567708156	0.730991267640152
VAV3	CTTGCGCAGACCCTCCGCGA	-3.96788798388218	-0.109117886721402	-0.388944870326473	-1.97740249020008
SLC25A24	TCAGCTGGCCAGCTACCCAT	-3.81225300196842	-0.988439767588574	-0.0467487662736117	0.0398445689688289
SLC25A24	AAGGAGGTATCCGCTCGCTT	-2.61141935558215	-0.4323672837616	-0.327184993575428	-2.07934954360969
SLC25A24	TGTTGATGGGACAATGACAG	-3.14807920556778	0.0970774200365421	0.726491995266631	0.276647955184446
SLC25A24	TCAATCTCTAGAGGAAGCGA	-1.41295202923129	-0.922648617241282	-0.432328614883497	-3.9617474924247
NBPF4	TGCTGGAAGGACGCAAAGGA	0.588647420837386	0.490215777846752	0.89672911161535	1.83811213109694
NBPF6	AAATTTGAACCTCTGACCGG	2.16574058629662	0.203777854944978	-0.821301084430294	1.14107864617406
FAM102B	AAGATGCGGCTGCTGGACGG	-3.85910611146869	-0.616513456239919	0.0613816241172671	0.051602214613836
FAM102B	ACAAGGATCTAGGATGCCTG	-1.69862665272179	0.559766707105775	0.0396693298853288	-0.928979441887494
FAM102B	CATAGCCTTCCAGTAAACAG	0.892162527455581	-0.288663978385459	-0.617774723225986	-3.06328247595372
FAM102B	ATAGACATTGAAGTGGAGGG	-2.10570487050413	0.51751887912657	1.41730193469369	-0.243247815818116
HENMT1	TACGCAAGGAGTCTCTGCAG	1.88915600760152	0.0893430240630515	-1.50852150838795	1.15029295998586
HENMT1	AAGGTCACTGATGGAAACAG	-3.94419821478937	-0.481186354309776	-0.35504246363017	0.1198075563359
HENMT1	ACGAGAGTCTCTCTCCACAA	-5.45121579427154	-0.547502629345764	-1.70878356530047	-0.88220574181021
HENMT1	GGAGCCATGATACAATGTGA	-2.8509696526814	0.00331400475000709	-0.392397042050365	-1.71890917263646
PRPF38B	CGAGCTCAAGACCTACCACG	-7.18321723574985	-1.05609118798886	-6.79626753771704	-6.18277261485162
PRPF38B	GGCCAGACAGGGATGTGCGG	-4.66847839386523	-0.5662620810826	-1.52195443936243	-3.1976878038076
PRPF38B	TAGGACCTAGATGTGAAGGC	-7.4843342605044	-0.646642625869342	-5.59814523393211	1.56530129968957
PRPF38B	GATCCCGAAGTATTGACCGG	-3.21671620997659	0.366440174668901	-0.22648982832239	-1.05242538164543
FNDC7	TAAACTGGTGAATGTCAAGG	0.669177632862047	-0.504245888924953	0.644653947424676	0.70519493115867
FNDC7	AGAGACTTGAATGTTGGCAG	-0.889626456437127	0.201320951756028	-0.739803585639773	0.435965473380734
FNDC7	AAGCCACAGACAGGTGGCCA	4.59091826643079	1.16303511267613	0.343101696534212	2.11568558345283
FNDC7	AGAGCCGAAAGGGTGCACGC	1.37376732142646	-0.00991814131685143	0.172298997459111	-0.268739545530361
STXBP3	CAAGAAAGAAGGCGAATGGA	-3.61423217554338	-0.169373141385838	0.198251570851697	-0.4715453113926
STXBP3	GAAAGTACCTGAGATTCATG	-6.81357293619617	-0.444915687935679	0.291040977070121	-1.60882178924799
STXBP3	GATGTCGAATTCTAACCCAG	-4.12311904005378	-0.112628497868823	0.327050378809656	0.453247969366169
STXBP3	ACAAGGCAAACCGTTAAGAA	-5.77536133300213	-0.866469233131335	-0.896938783378478	-1.41904563641355
AKNAD1	TAACTGGAGAACTCACAGGA	-5.49508675421957	0.240375866679674	1.08333426988193	1.4999439968338
AKNAD1	GCAGAACTTTCTGGCCACCA	-3.14982544588024	0.417050140113913	0.83303484633985	0.79956844157142
AKNAD1	ATCCACCAAGAACTTCTCAC	-7.60398380197402	-1.99306005484866	-1.64000165925022	-1.83268368755525
AKNAD1	AACACGTTCAAATACGGCCA	0.107575369356684	-0.142415908061038	-1.00721367508309	-2.26784093841782
GPSM2	AAATCAGGAGACTGCCGCGC	2.92589417792678	0.164531443165424	-0.773749530236151	-0.871507947500555
GPSM2	GGGAATGTGTATCATGCCAA	1.78335276581501	-0.0864964468711769	-0.427224877612304	-6.02236642002296
GPSM2	GACTAACTTGTAGTATTCCG	1.10613328990171	0.18864804927918	-0.291782382157836	-2.01801319638709
GPSM2	GCACTTGGAAATTTCAAGAG	-0.991837979669595	0.320253730849926	0.427807007592666	0.50261921655509
CLCC1	AGAGGCACGAGAGCATCCCA	-0.933801423045431	-0.326095217197297	-0.692582704546738	-0.080313810622993
CLCC1	TCAGGCTGAAGTCGCCAAGA	-0.627186869438973	0.180951351493565	0.545411662046482	-1.19040661533372
CLCC1	ATTCGAAGATTCCTTTGGAG	-2.47960766184047	0.0873791440531502	-1.32589264942666	0.286100055512036
CLCC1	CCAGCAACAGACATTCACAA	-1.73007930933533	-1.25938022755816	-2.4834886651442	-2.47896441235734
WDR47	GTGCTGATACCTCATTACCA	0.803274888967347	-0.500148145094248	-0.239991123973577	-1.60018162507348
WDR47	GCTTTAGATGGCCTCACCTG	-0.731111988010433	0.0488269841555073	0.82474715675699	1.56948170887194
WDR47	GACTCCACTTTCCTTCTCCA	1.20455201553788	-0.860413420144328	-0.00304152398861302	-0.165959775204737
TAF13	AGTAAGCAAGTCTTTAACCC	-4.47208394873187	0.131744660876444	-2.30613949930821	-4.18482891427775
TAF13	GGACCCAAGGAAGTTTGCCA	-6.01784482050554	-0.114343331506615	-4.78738642930508	-4.34738441849346
TAF13	ATTGGAGGAGGTGCAGAAGG	-4.97790998657951	-0.600351056487146	-2.1729867871538	-1.68189383686543
TAF13	GAAATTGGAGGAGGTGCAGA	-1.03247319715118	0.706247342932556	0.565887719424048	1.57338876287727
TMEM167B	TCAGTTCTCACCGTTCGTCA	0.239385594778891	-0.952487458000847	-0.475629145096509	-2.99605442858737
TMEM167B	AAACACCAGAATCCCATCCA	0.378770387316441	-0.111506031357915	-0.143231051451179	-0.250899889016206
TMEM167B	CAGCCTGGTTCCAATCACAG	0.0347662684491308	-0.991827090374108	-0.113331647261873	0.285248479852955
TMEM167B	AACCAGGCTGCATGCTGCTG	-0.225502260596619	0.018632655290391	0.262938191775074	0.275951325743254
C1orf194	TTAGCCAGGAAAGTGATGGG	-3.62050550392053	0.292827632922717	1.520192516255	2.18610006219143
C1orf194	AGAACCAAGATCCAATTCCC	-5.17246644599762	-2.26819018089952	-0.714198704357542	-1.28030461031785
C1orf194	GTTGAGTTGAGCCGACTCCA	0.322057481453656	-0.112614400525918	0.227500047792472	0.896642395013502
C1orf194	CTGCTGGAAAGGGTCCCGGG	-1.83993654208781	0.506250702126214	0.0764823232824403	0.661263146159913
KIAA1324	GAACTGAGAGGCGCATACCC	-1.13776397119606	-0.362119081376401	-0.387325157569049	-2.47976994703066
KIAA1324	GTGACAGCACGGGTTCCAGG	-0.976950492144851	0.311390907915909	-0.206839270334247	-2.87052716911612
KIAA1324	TCACGAAGTACAGTTCCCGG	-4.41947596795565	0.371298950712915	-0.619910909854858	-0.358906464649434
KIAA1324	GTTGACGGCGTACATCAGTG	0.713527246765148	0.560400683009915	0.227276207694935	0.168421382910346
SARS	ACAGACTCATCATCTCCCAC	-4.77954775573838	-2.00641961533245	-4.56137543503787	-1.47475390709744
SARS	GAAGGTTCCCAATCTCTCGG	-6.24985094307479	-1.23664014351291	-2.05329132028646	-5.34166831749812
SARS	GAGTCGAGGGTACTTCTTGA	-6.73186503804777	-2.79062037818844	-5.24761531344541	-1.55900481782577
SARS	GAGGAAGGAGGTCATGCAGG	-4.26279510982243	-0.918475641608801	-1.81937571110049	-3.66816042834322
CELSR2	TGGTGCAGTAACCACAGCCG	-2.00761377064366	0.467886521135265	-0.0253532755201107	0.0190316589105954
CELSR2	GGAGGCGATGAAGGGCGCGG	-3.59674030590475	0.322613222356186	-0.021690127393815	-2.08012732998087
CELSR2	TGAAGTGGAAACGCTGGCGC	-5.61828659433772	-0.101687714489405	0.691066738572628	-2.13814047599692
CELSR2	TTTGCCACAAAGGAGCGCGA	-6.81794781871963	-0.801178595526669	0.602649131943699	-1.86017346474935
PSRC1	CTGGGACTGCCACTTTCCTG	-1.21634426192198	0.231125492739522	0.43325556128885	7.69635016153458e-05
PSRC1	GGTAGGGCACCTCTGCCAGG	0.071981682423905	0.0559274151953231	0.348369567999612	0.583003792518902
PSRC1	GCAGGGAACAGATTGCAAGT	-3.4700737387042	0.468673640364917	0.0101485071212943	-2.15224491021203
PSRC1	GATCGGGAGAGCGCAGGCGA	-1.10420806830748	0.353827017936122	0.583517732746238	-1.04678017878661
MYBPHL	ACCAGCTTAATACTCTGAGG	1.34078354586652	0.0503699407401994	-0.748557706901216	-1.6193476054726
MYBPHL	AGCGACCTGAGTCAGCACGT	-3.46674858006285	0.354829809685805	-0.00121197928264927	-0.481691231839638
MYBPHL	GAGGCAGACCTACATCCGGA	-1.86368337592076	0.280095899860556	-0.575948036345448	-3.03651906346975
MYBPHL	ACAGCTCCGGAGGTGGCCGC	0.504201910260551	-0.225129704907439	1.39474849101406	0.941877750493959
SORT1	TCAGGTGGTGTTAACAGCAG	-4.05314383976861	-0.314628354245453	1.09248198398057	-0.178464779878363
SORT1	GACAGTCCAAGCTATATCGA	-1.6701470586816	-0.161989292578825	-0.288034540384587	-2.17731265127951
SORT1	CATGTGTTTGATGATCTCAG	-4.12770030912228	-0.112483291696116	-0.0113035666119092	-0.163329569861753
SORT1	TCCTGGCTGAGGGTCGACGG	0.48521486123335	0.385987330968044	0.650725834340371	0.573123496503285
PSMA5	ATTCTGGCCAGGCTGCACTG	-0.765052683460538	-3.84873497175611	-7.20426993861618	-7.02863123524871
PSMA5	TCGAGCATCACACTGTACAA	-5.48442748580307	-3.09311852503158	-6.15939811994218	-5.34826336507384
PSMA5	CTACAATGAGACAATGACAG	-5.02429433606176	-2.89767310851962	-4.38220133219389	-7.4162172520045
PSMA5	GTAGAGATTGATGCTCACAT	-6.88461227252369	-4.29027552189151	-2.42692881874637	-6.0315881904871
SYPL2	ATGTCCTCGACCGAGAGCGC	-1.6714917121937	-0.370955536542713	-1.11092151417786	-0.613274159667035
SYPL2	GCTTCATCAAAGTTCTCCAG	-1.76808711654382	-0.647002037358678	0.045145758878343	-1.35631463618455
SYPL2	GTAGGAGCCACAGGACCCGA	-0.433586158358814	0.485016663018397	0.050840878467536	-0.510537934835442
SYPL2	AAGGGTCACGAAGAACTCGG	0.911624706599044	-0.487591731493442	-1.33694364033693	-2.45730854370399
ATXN7L2	GCTTTACTCACCGTCAGCCG	-1.22785276146831	0.159676182474637	1.61698733351187	0.00282899721222574
ATXN7L2	CCGGCCATAAAGCTTGCTGA	-1.66716497595673	-0.161076035766442	-0.551437104056973	-0.650846471764028
ATXN7L2	ACTCACGAGCCATCTTCCGG	-1.65532165450132	0.188830022677723	0.153674526094826	-0.322436169058082
ATXN7L2	GAAGGCCAACTCCCGCAAAG	-4.80485292748881	-0.611627860980824	-0.598213768126159	-0.999144060055365
CYB561D1	GGAACCAGACCTACCTCCAG	-5.76252551302139	-0.173533568720907	-0.14362842679153	1.90056574595183
CYB561D1	GGGAGCCGAGACTGACCCGC	-4.68394784394117	-0.736977624067485	0.448472106752059	-0.139888430622555
CYB561D1	GAAGCCTAAACTCACCGCCA	0.07548832378043	-0.320338018276102	-0.0313841005022146	-0.951231427823983
CYB561D1	AATCTGGTGCATGATCACCA	-2.96973535045991	0.169918725036232	0.0601273800363211	-0.0708184037989241
AMIGO1	GTTCCAGGAAAGCCACCCGC	-0.735991566873683	-0.35579174028693	0.47720368825019	1.65977110277494
AMIGO1	TGAGGACCAGGACCACACTA	-2.43360507922682	-0.752983470675863	0.262276785702053	0.385622302742737
AMIGO1	AAGGATACAGCCCACTAGGG	-3.95146268178157	0.00133734822066067	0.924224039533843	-2.66099944685207
AMIGO1	CAATAACCACATCATGGCGG	1.38050410769609	0.584152597297065	-0.567430175499569	-1.08762623504466
GPR61	GTGGGTGAAGGCCTTGGCCA	-0.724651922331365	0.33052310767235	0.0436986999445574	1.19113771436819
GPR61	GTTGGGAAGGGTCTCCTGGG	-6.37037376797152	-1.54212051323053	-0.662834686000304	0.662780378772545
GPR61	TCTCAGCAGCCGCTCCACGA	-4.087461509701	-2.07902194851348	-1.41093474875368	-0.973146108361016
GPR61	GCTGAGGCTGCCTAGCCGGG	-5.20619397859592	0.202717495406073	-0.9662798257011	0.790261856448994
GNAI3	TCATGAGGATGGCTATTCAG	0.659264019241083	0.307113777676427	-0.584358333478919	-0.22136732092252
GNAI3	ATGAGAAACACTTACTGCCC	0.357844925917488	0.143332084949114	0.711253214594848	-0.695384787237283
GNAI3	TTAGCTGGCAGTGCTGAAGA	-3.39123880507331	-0.296414468505835	0.33044495062423	-0.433302116481582
GNAI3	GAACAAGGTCATAATCACTG	-2.23587391336743	-0.888174061221339	-0.415669815619195	-0.468719192902074
GNAT2	GGAATGGTGAGGATTAGAAG	0.142511401457243	0.658726433943388	0.92223656649651	-1.53960128587131
GNAT2	AAGATGCGGAGTCATTAAGC	-1.0169364759858	-0.782554495457763	0.118878474217988	-0.106947944061366
GNAT2	TGCAGGATCATTCACCAGGA	0.822615498105186	0.0836360497940731	0.73959551722729	0.295232636214521
GNAT2	AAGACGGCAAATATGGGAAG	-1.38301677749548	0.626980137844806	0.346638108263123	3.23618855333473
AMPD2	AACATGAGAAATCGTGGCCA	0.23763680617812	0.792941255402089	-0.0843613316019516	-0.611750037723443
AMPD2	GATCGGGCAGACTGCAGCGG	-0.807737446149583	-0.00981614849820733	0.513686188893928	-2.12880139227461
AMPD2	TCAGCGGGTCACCATCTCTG	-1.25385257026028	0.393732807389272	-0.242732391788022	-0.694991867799413
AMPD2	TCATAGGTCCGGGTCTCCAG	-3.45785045821222	-0.2012367364593	0.0371373407270186	-0.30180179638346
GSTM4	GGGAGGGACTCACAAAGTCA	-6.6075675529777	-0.677647607954243	-0.106348165779286	-1.3111670236337
GSTM4	AGCACTTCTCACAGTTCCTG	-0.748820020584578	-0.454783973819744	0.802399305779156	-1.19354983784288
GSTM4	ACAGCCACCCTTGTGTACAG	0.423985474562884	0.50501807333046	0.0304300543926059	-0.12812842711646
GSTM4	TACACAAGGGTGGCTGTCTG	1.16393515409833	0.450793967662484	0.585682631877024	-0.0525398542851647
GSTM2	TATGGACAGCCGTATGCAGC	-0.226078245917209	0.544954418242216	0.855221624015687	0.978390605710269
GSTM2	GCATTTCAGGGAGTGCCTGC	-2.32736658535762	-0.128022158195662	-0.258789271314414	-1.22912663185733
GSTM2	GAAGCAGCCATGGTTTCTTG	-1.66476609232712	0.103267795990734	-0.231619501091854	0.845552699000882
GSTM2	AGTATTTGAGCCCAGCTGCC	-2.720066049538	-0.170742519850902	0.719720778592016	0.917442723948117
GSTM5	CCAGGTTATGGATAACCACA	1.00373871465479	-0.0736079547654782	-0.243742516693869	0.810230828997892
GSTM5	TATGGATAACCACATGGAGC	-4.73945158730748	-0.154720063838742	-0.607637235134263	-1.59479934284673
GSTM5	ACAGTCTGACCAGCTCCATG	-0.49432987369479	0.131430452653405	-0.102687661178	-0.543703371384728
GSTM3	TCAACAACAAGATGGCCCAG	1.24518953324701	0.0475010336341111	0.0559805852103201	0.820388737398672
GSTM3	GAAATTCTCATGGTTTGCCG	-2.99493718470285	-0.475600286303801	0.832062511893378	1.21103875711809
GSTM3	GGAGAAACGGTACACGTGCG	-2.21250278561078	0.989996762291541	0.895846128757627	-0.0406345608107124
GSTM3	GAGGAGAAACGGTACACGTG	1.68314992639205	-0.21007161146468	-0.220902597665452	0.317642114351367
EPS8L3	AAGTGCTGAACCATGTCCTA	-1.20474687511776	-0.207842925411483	0.3506394046476	-1.09894356429691
EPS8L3	GAAGAGGACCGCCTTGGAGG	-0.220854715058211	0.436492328977343	0.714057619326985	1.10718733278861
EPS8L3	TATGGAAAGGCCGCTCCCTA	-0.957497916605308	0.242454610362353	0.946996779264895	0.944933160287432
EPS8L3	CTTGCAGAAGCTGTTCGAGA	-2.30866788441138	-0.123720744375973	0.051431858730342	0.479934388474068
CSF1	GGCGAGCAGGAGTATCACCG	-4.23240365039223	-0.228169055767832	0.893894584975403	0.868581861232353
CSF1	CCTGGTACAAGACATAATGG	-1.48742302834595	0.362205795129859	0.546124453077193	0.370428835437131
CSF1	GTAGAACAAGAGGCCTCCGA	-3.91446496478566	-0.601284390487297	-0.192006424261695	0.17168656625357
CSF1	TCAGAGAGCGGATTCTCCCT	-1.66113984085739	0.0520006735657716	1.15095676608666	-0.103241056004239
AHCYL1	TGACGCGATGCCGCTGCCCG	0.451703138343354	0.0666895442980886	0.0373454697963629	1.13367071706514
AHCYL1	TGAACTGTAGCTGTCAGTGG	-0.577828792162657	-0.0163325458188366	-1.21114632234999	-0.878177805018967
AHCYL1	GAAGCAGCAAACCAACTCCA	0.621206787684872	-0.996881672663321	-1.60209625569821	-0.125648248963881
AHCYL1	ACACATCACAGCCCAGACAG	-1.0395521399229	-0.482423296648449	-0.986662381138156	-1.6171354212411
STRIP1	TGACCTCTGAGTCTTTGCGC	-4.30535913617454	-0.764012129908939	-0.349812588185378	-1.63040712055799
STRIP1	AGTATGCTGACACAGACAAG	-2.84251500702777	-0.0101927604840553	-0.102353120610215	0.595768168553101
STRIP1	GAGGAGGACTTCCGGATCCA	0.241173171284458	0.929213681014449	0.411522026451164	-0.687087831976077
STRIP1	TGGCTTGGAAGTCACTGCCA	0.566657057897652	-0.0301239313767816	-0.720678637648596	1.42977875803829
ALX3	AAGCCAGCCACACTCCCATG	-0.68886670173532	-0.206897012943021	-0.959053819427672	-2.26372795972064
ALX3	GCGTTATGGGAAGATCCAGG	-1.26229482647579	-0.519800563009182	-1.44445126326621	-0.458244582000405
ALX3	CATGGAGTCAGGGAGTCCCG	-6.86558221881259	-1.66482267792442	-3.07026886702295	-6.86558221881259
ALX3	GCCGCGCGTTACCTTCCGCG	0.643625730259787	0.18287584376217	0.781707793381424	0.955441859071408
UBL4B	GGACACCAGTCTCTTCAGCG	-1.59354306280023	0.484852050534087	0.776675168326376	-0.101144786880211
UBL4B	GGAGAAGATGGCGCTAAAGG	-5.49508675421957	-0.487170989235665	0.234555956943353	0.251803367654574
UBL4B	CGTGAGGCTCCTCTGCCAGG	-0.609492019421259	0.268343979067605	-0.294894138656437	0.672202749998039
UBL4B	AGAGAGGGAGCTTGAGGCGA	-1.8487532406319	0.251140925565267	1.01682736993479	-0.832669008952886
SLC6A17	AGGCGGCAAGCAGAAGGCGG	-0.451845635944403	0.358051770415282	0.60439284318898	1.20637012577257
SLC6A17	ACACACCGATGCTGCCGCGG	-0.322899576561139	-0.00318272346133508	-0.511045928753026	-0.00870975541590102
SLC6A17	GGACATTCACTCCAGGGCAG	-0.265538653139574	0.283413886151908	-0.0201469726193721	0.870944378989372
SLC6A17	GATGACCCTGTGCCTCCTCG	-1.58746728575234	0.247636012227344	-0.851530889302071	-2.8462717570382
TARDBP	GAAATACCATCGGAAGACGA	-6.51289832423968	-1.55950621896639	-1.75444121842498	-2.41481035215272
TARDBP	ACCATCGGAAGACGATGGGA	-3.24952029895078	0.0106896735750945	0.315297786399894	0.977252193296344
TARDBP	TGGGACGGTGCTGCTCTCCA	-3.13448368925733	0.0629522687503918	-2.94146708423255	-2.9234069932732
KCNC4	TGTGTGTCTCCTCCTACCGC	-1.29774568619926	0.0646632345418574	0.116071203727685	-0.0986258054620865
KCNC4	GATGGCCAAGGGCGAGGCGT	-2.36625655297792	-0.208313420862067	-3.81693172500752	-5.70312075157981
KCNC4	GTGACAGAGATCCTCCGCGT	-3.27400419732237	-0.249069349017694	-0.439150696717177	0.636232596046762
KCNC4	AACGGAAGAAGCACGTGCCA	-3.75844633764141	-0.141645262830068	-0.251636013169786	-2.09342264883339
TARDBP	TAATAGTGTTGGGTCTCCCA	-2.04666072102361	-0.0439225743388398	-4.41759239811885	-4.46687386579011
RBM15	GTGAAGGCCAAACGCTCCCG	-3.90642484630672	0.61390468182578	0.412756129993544	1.0072405806078
RBM15	AGCGGAAAGACCGATAGCGG	-2.28448775958148	0.507743022692483	-0.129802416643374	-1.22493491403707
RBM15	AGTGGATGAGATTTCACCCG	-1.03596027424561	0.387340564328836	-0.681823797502831	-0.0102637740716203
RBM15	AGGGCAGCAAGAGGAACCCA	-0.312589934120135	0.297258261472404	-1.00812054702247	0.419425415785308
SLC16A4	GACAGAAGAGTCTACCATCA	-1.18046527997828	0.356020149828844	0.784980851279451	2.6070051742132
SLC16A4	TAGTTACCACAGCAGCCACT	-0.386759735930601	-0.021572601280706	-0.143835588011346	-1.42652660314118
SLC16A4	AATCCAACCAATTTGCTCTG	-0.379476068157349	0.00679120466272387	0.518543803643663	1.26194259312597
SLC16A4	AAGAGGCATCATGCTGAAGA	-4.36734024224412	-0.642344387180543	0.931005321627207	0.582257948362079
LAMTOR5	GAAACACGATGGCATCACGG	-4.39756888890846	-0.157170874005464	-4.93932513380982	-2.78613981744048
LAMTOR5	TCTGATTCTAGACACACCAC	-2.44495263028526	-0.181172857232971	-1.8715009603006	-1.7403606988819
LAMTOR5	GCTCATCTGACAGGGTCCCG	-0.662323054337493	0.0811992880820123	-3.7569259661482	-3.51825439185552
LAMTOR5	TGTGCACAGGACTCCAACAA	-0.070387842554136	-0.245301011324883	-4.98994113617387	-2.6557821997378
PROK1	AGTCAGACACAGTTACTAGG	-1.0573999006823	-0.618127877438155	-0.919047219409812	-0.392888194472147
PROK1	TGACTGTGCTGTGATCACAG	-2.20599192925325	0.613839731386602	0.0776327892258468	-0.384540686982826
PROK1	TGTGAGCGGGATGTCCAGTG	0.536357064842882	0.142748012512135	0.922459120509902	0.351269024504687
PROK1	GAAGGCGAGGAGTGCCACCC	-0.962424538932953	0.419178726821059	-0.0520412947776192	-0.317787766316395
MASP2	AGCAGTAGAAACCGCCCAGG	0.505115086759721	0.0415901148723092	0.0648401140526147	-1.4703616609506
KCNA10	GAACCGGAGCACCAGCTCGA	2.30893225007867	0.232313774183038	1.23299812937394	-0.368509699793444
KCNA10	GACACTGCCAGAGTTCCGGG	-5.87790114493915	-0.335520013774416	0.20563405058224	0.802868774612483
KCNA10	GCTGATGAGGATCTTCCCGT	2.51481654998799	-0.251258554187611	-0.526923847460038	-1.61937584152762
KCNA10	GAAAGAAATGGAGGTTGCGC	-4.14216698230456	-0.500816518795513	-0.686247332152701	-1.87096501287473
MASP2	GTAGAAAGTGTCCTTGCCAG	-2.10436475362774	-0.0402783435261549	0.0555590748410912	-0.249476501128549
MASP2	TGACGAAGTCGTACTCGCAG	-6.76640601111488	-0.468745433325918	-0.390355781871411	-1.88226916540393
MASP2	GTGGGCGCCCACCTACCTCA	-1.28564316831035	0.473615106971749	0.96969899957128	0.975524695999667
KCNA2	AAGTTGTCCAGACACTCCAA	-0.571924448882804	-0.488453662099317	-0.704411685961515	-0.611260273184119
KCNA2	TTACCAACCGGATGACACGG	-0.858694935395826	0.272484323926582	0.0485140294361646	0.53339682596671
KCNA2	AGATGAAGGCTACATCAAGG	-4.2315175631868	-0.250184866419422	-0.282042088511026	-1.86244426321386
KCNA2	TGAGCTGGGAGAAGAAGCGA	-4.44220526023913	-0.43797066561473	-1.13452028083735	-1.48954251547857
SRM	GCCCATCCACTGCTTACCCA	-2.70718037159771	-0.684824932352976	-0.980589638115154	-1.177538831729
SRM	CTGGACCACGGACTCCACGG	-3.13732291737451	0.267107879549391	-0.226301558864516	-0.238627967682516
SRM	TAAGACCTATGGCAACGTGC	-2.17781714522177	-0.975535742773119	-1.41612330901355	-1.22980391372334
SRM	GCGGAACCAGCCCTCGCGGA	-2.92755357641706	0.137034347032381	-0.161373417310278	0.763625585686805
KCNA3	GATGGTCAAGACACCGGCGA	-2.78949906092415	0.0980009928869565	-0.684133464078211	0.133578791847442
KCNA3	GAAGGGATCGGAGAAGCTGG	-4.10671432420496	-0.71042110149505	-1.32763434544204	-0.637853355692355
KCNA3	GCAGCAGTCCTGCTCGCCCG	-2.39870729765024	0.285635405091972	0.600559156775003	2.44581806517321
KCNA3	GCTGCCGCCCGACATGACCG	-0.243085035174351	0.403857610307309	1.15538151412109	-0.641529589991671
CD53	AAACACATTGCCCAGCGTGA	-3.73437675670771	-1.09684218754931	-1.0412821162742	-3.00004903696825
CD53	TACAAAGAGCAGGATGGCCA	0.387906367671074	0.160361682988183	-0.472389945117901	-0.701212494901208
CD53	TATTGTCTGAGTGGTAACGG	0.464249279705418	0.791703859146163	1.32659337016617	1.02257866647404
CD53	GGCACGAGTGATTGGACCAG	0.422524536234042	0.136814426952794	-0.236836458638527	-0.494028362046624
TTLL10	AGAGGCCAAGGATCCAGCAG	1.08074296263249	0.205482989201494	0.478229583518909	-0.607079431210579
LRIF1	ATGGTTTCTTCTAACTCCGG	0.541874769453416	0.493642684937594	-0.0410241607551809	-0.0267804068321817
LRIF1	GGAATCGAAACCTTCTCCAG	0.978943778406596	0.419408363403543	0.191973973902733	0.0147310943738219
LRIF1	GGAGGCCTCAACCATTCCTG	-4.46722487443317	-0.0132126905516463	0.183095654369344	-0.129450032322928
TTLL10	GCTGGGTGCAGACGTGACGC	-0.206429981995931	0.314175895007478	0.688155656696979	0.195059115547413
LRIF1	ATTCAGGCAACGCCTCGCGT	-1.31354595793472	0.266854204647466	0.604271714445365	1.16185824416827
EXOSC10	AGGGAGAGGTTTCTGAGCAT	0.612038511253697	0.247689932545885	-1.22734580181913	-4.91714420227083
TTLL10	CATCCGAGTCTGCAGGCCGG	0.917317970828625	0.471057436850328	0.41427630261871	0.620149150869132
EXOSC10	AGCAGAGTAATGCAGTACCA	-0.250186506171859	0.0652289560132377	-4.27191307743163	-5.54573239058181
EXOSC10	AGGGAGACAGGTTGCTTCAG	-4.10098712376382	0.380695419816147	-3.80726678563027	-0.246733158971926
TTLL10	TCAGCGTGTAGTCGTCCCGG	-4.90222785077912	0.11989394674247	-0.444544397001798	0.991511244329119
EXOSC10	ACCAGCGCAACCAAATCCGA	-2.32697827411042	-1.53573899870396	-2.58094491352033	-7.24025136367829
DRAM2	TCCAGAAGACTTGTTTGCCA	0.168215299440322	0.513022142860307	0.636228233081382	-0.354430941246079
DRAM2	GTAAAGCCGGGTCTATATGG	-0.744710441983598	0.642240413874983	0.319353544304295	-0.105509845873349
DRAM2	AAATTACAAGGGCTGAAGGA	-0.410365397307282	-0.486465227617142	0.440979168663138	0.364584685565408
DRAM2	GGGCTGAAGGAAGGAAACTG	-2.19619521501122	0.139402680495263	-1.02108522762109	-0.427513505865087
CEPT1	TGAGTGGGCATCGATCAACA	-4.65051102606804	-0.00674490989160059	-0.0615482762014077	-0.786564506716011
CEPT1	ACAGATATCAAAGTGCTGGA	-5.69184492432534	-0.53856604622879	-0.468666894041287	1.43338687747602
CEPT1	CAAGCAATATATGCCCACAG	-2.16452548402226	0.241722060565788	0.451280934001902	0.796727370397706
CEPT1	TTCCGTGTAATCTTCACAGG	-3.78541968760169	-0.015726940688813	-0.388034530481351	-0.464370783147641
DENND2D	TGATGCAGTACACTTTGGGA	0.494095481925355	-0.170575025628593	0.257105240624306	-0.174261223889498
DENND2D	ATCCACATTGGTCAGAACGA	-3.41157748701999	-0.244445780200713	0.500899531738858	0.270092193674711
DENND2D	AATCACCTACCAATTTCCCA	-2.25497382797502	-1.28793920264626	-2.85100754304857	-6.80357236887016
DENND2D	GGAGTTGAAGCAGTCGGCGT	-2.0502472751455	-0.0996548580027605	0.620136064214899	-1.2734869311333
CHI3L2	GGATATGGGAGCAACCACCA	1.02732140564075	0.198783323761418	0.235576845841134	0.451293219199784
CHI3L2	TAGAAGAATCCACCATAGGG	0.545050768412985	0.909823559119365	-0.182989300564681	-1.58078332083054
CHI3L2	GTTAGCAGAAGCCTTTCAGA	1.71579823288716	0.252083804237341	0.456097144649243	0.129568002966248
CHI3L2	GAAGCCTGAAGACTCTGTGA	0.161015618617684	-0.223777042420988	0.435149063104245	1.26118623118395
CHIA	GAGGAGAATAAGCTTTGTCA	-1.71524135141678	-0.43806894294052	-0.802322840463439	-1.74234675552256
CHIA	AGTCACATCATTCCATTCGA	-4.15257957132424	-1.87870405277219	-0.983080163393595	-0.0631983826679274
CHIA	GAGGGCTCCCACGAGAGCCA	1.78256016346301	-0.638643979551178	-0.593533189462673	-2.03896197348279
CHIA	GATCAACAAGCCCAGGCTGA	2.93606314338961	0.427316688645051	-0.11202739003259	0.588123519265481
PIFO	TTGTTCCCAATCAAATTCGG	-2.76029162016226	-1.01087328642014	-1.67171170979998	-1.02302083998154
PIFO	GAGGTTTAAGCCAATACAGA	-2.15888600914027	-0.220866884169197	-0.854298661123198	-0.548674111274055
PIFO	CAAAGGACACTTACTATCCC	1.94995825637195	-0.113805580056396	-0.243172546644637	-0.438783877004302
OVGP1	TCACAGATTGATGACCCACA	1.07676408887069	0.742769527892287	0.2695719950937	1.05224830636033
OVGP1	AGGCAAAGGCAAATATCAGG	-2.82632805432849	-0.837181361126318	-1.04601900989954	-0.459398056323128
OVGP1	CTTGTGCTGAAACACCACGA	-1.66367181532845	-0.539891645537272	-1.36332186069039	-0.55463344147971
OVGP1	AGATGTGGAAGCTGTTGCTG	0.527206918778924	0.341208845438676	0.0539988353744683	-0.720989872026197
WDR77	ACAAAGACTTCACTTTGCTG	-5.36632417068944	0.138476158319921	-2.05521487046236	-2.13758514085254
WDR77	GTGGTACTGAGTTCATACCG	-5.73142714119724	0.601602782942245	-5.35333795709158	-4.13893043111385
WDR77	TCTGGCACACAAGCTGTCAG	-6.94629177114868	-0.0802783225803125	-3.5016988838362	-3.64337106946147
WDR77	GCAGCGCCCACTCAGGCTGG	-7.5333911288647	0.390693553988459	-3.03689063760745	-5.94089441878131
ATP5F1	GTTGACCATGCTGTCCCGGG	-4.55501526729118	0.0402697387345032	-2.05723624511426	-0.726598975145696
ATP5F1	GGCGGCGGAAAGTACCACCC	-5.61691509958059	-0.168048694694123	-1.42813605536876	0.832094818442608
ATP5F1	GAAGAGGTGGTACAGGGACA	1.18450578097829	0.903090978317835	0.367517970672727	1.04759071554513
ATP5F1	TCGTTATGGACTGATCCCTG	-4.59385910576993	-0.0254178523412847	-3.00965458185652	-4.03810624871434
C1orf162	AGAGGGACCCATCTCAGCAA	-2.69691576783902	-0.209666965918529	-0.283424609492523	-1.9501020447473
C1orf162	TCACTCAGATCCTCCAGCCA	-1.26477787098506	0.0530160159660085	0.239478453150666	2.2025201774132
C1orf162	TGCAGCTTTCATCCATCCCA	-2.37063699971206	-1.18967665292188	-0.319829490770593	1.30096573386092
C1orf162	GCAGCTTTCATCCATCCCAG	-1.55647740373094	0.17475823904461	0.419923974942876	1.17373916087631
ADORA3	GATGGCGCACATGACAACCA	-0.226702575681171	-0.453558391857902	0.326410188716888	-0.321779891127456
ADORA3	TGGCGCACATGACAACCAGG	-4.34874024761704	-0.734106977717326	-1.04816021389878	0.571435813694228
ADORA3	CAAGTATCGGTCCACAGCGA	-0.0233135377536158	-0.279513888987489	0.413078822628875	0.420897336650433
ADORA3	AGGCTGACAACAATGGCCAA	-4.43597129640413	0.794138384507655	-1.1156914141567	-0.816797260334837
RAP1A	TCCCAACGCCTCCTGAACCA	-0.894067858219211	0.0684490931049826	0.764378872553999	0.535824661795925
RAP1A	TTAACGACTTACAGGACCTG	-0.114992675295217	-0.298273615712743	0.506568399967783	-2.29690832051731
RAP1A	TAACGACTTACAGGACCTGA	-5.7092470843726	-0.810546322921548	-0.0302559995571663	-0.618272192422412
RAP1A	GCCAGAATTTAGCAAGACAG	-2.05318905343663	-0.00146348377560113	-0.00937876841997287	0.14554917227392
FAM212B	AAGAAGCGGAGCCTTTCCAA	-3.06015120094311	-0.707431351174963	-2.70349257901801	-0.896799669700258
FAM212B	GCCAGGCTGGGTGACACCCA	-0.270608265086981	-0.146563961377878	-0.310817158559329	0.110961904209886
FAM212B	GAACAGCTGGAGATCTCTGG	-0.17962086836705	-0.666283394690909	-0.0986951750318097	-0.608180644028963
FAM212B	GACAAATGGGCGCATGACGA	-1.7497734586293	0.149421394133778	-0.57967285393158	-0.36553505833365
DDX20	TGACGGCGCGGCTACCATGG	0.636158790107724	0.220085877608158	0.718135345108593	0.78574317850249
DDX20	ATTGGGAGACATACATGCAT	-6.83981193221375	-0.624150822334681	-6.83981193221375	-6.83981193221375
DDX20	ACAGTGACCTACTGTTGCCG	-5.48306874513321	-0.329239300702793	-4.73383528096321	-7.60015130419677
KCND3	ACTACGACGGGAGCAGCAGG	0.0579612540107455	0.348823900838111	0.511263059816876	-0.988042970680929
KCND3	GCGCAACGGGCTCCTCAACG	-3.50752503223563	-0.108406167377855	0.0322102055469173	0.410248724668812
KCND3	TCAGAGAGCTGATAAACGCA	-3.9860146279467	-0.362218672256906	0.333249619809332	1.58107987800475
ANGPTL7	GGAGAGGGACTGGGTCAGCG	-2.19866049477957	0.496061395902277	0.83100920545285	-0.228874706392361
ANGPTL7	GAGGGAAGAGCAGTCGTAGA	-0.261658052371918	-0.159253545509539	0.173225072697393	2.48465433951968
KCND3	GTGCGTCATGATCTTCACCG	-5.92964704554046	-0.424435064960346	0.711872669469006	-1.58965085781677
ANGPTL7	GACATGGAGACTTCAGGCGG	1.8998501383409	0.838854416363938	1.27316833103278	-0.0357787163299959
ANGPTL7	AAGTGTGCACAGCTCCGCAA	1.71492535096072	-0.36116103497129	-0.557712975847818	-4.92398655838013
CTTNBP2NL	TGAAGGAGAGCTTGAAGCAA	-1.96849025977461	0.0260671223630524	0.245857027750154	0.0378993081280372
CTTNBP2NL	GAAGCAGTGCAAGAACATGC	0.545322318888135	-0.673170178524424	-0.590461456746923	-0.773386190632474
CTTNBP2NL	GGAGCGCATGCTGTCCCAGC	-0.718062232620809	-0.116325279326903	0.455215877181727	0.335611020499981
CTTNBP2NL	ATTGGCCCAAGAGAAACCAG	-2.77759407266125	0.092630007773332	-0.0330499586223754	1.17281338808647
WNT2B	TGAGAGCCACACTTACCACC	-0.779888637055493	-0.554061242134493	-0.0229699539377464	-0.949411942953653
WNT2B	GCTGCCGGCTCACCAAACCA	0.300505329272264	-0.165373024046554	0.332247010955007	-1.07865297861489
WNT2B	TATATGCCATCTCATCAGCA	-5.59916092241879	-1.11668592344516	-0.324341432909176	-0.84822270566979
WNT2B	GTAGACAAGATCAGTCCGGG	-2.06731896266169	0.0457653082009442	0.513181209863672	1.04444962927938
ST7L	GCTGTGAAATGGATGAACAA	-4.75927957254506	-0.691338217724267	-0.0576564444500303	0.532014227327477
ST7L	CACAGCAGAAATTAATGCCG	-0.3031928495974	-0.0111105093807122	0.0747758823187912	-1.56455003955387
MTOR	TGAGAATCAGACAGGCACGA	-6.90339457235779	-1.02815887040494	-2.26129654304593	-2.42012670168029
ST7L	GCTGTGTGAGAATTTGGCAG	-3.25486229581651	0.505306834263926	1.2577110846042	-2.44656236034834
MTOR	TGGCCGTCTTGCCATGGCAG	-6.22087442085072	-0.539322460134127	-5.60320638452941	-5.77495186431757
MTOR	AGAGACTCTGTCCTTACCTA	-7.51315309707413	-0.519006235209276	-4.83662633612682	-3.59572559083324
MTOR	GAGCCGGAATGAGGAAACCA	-3.21093857330717	-0.181317911954607	-4.92732820218496	-4.4772535082116
CAPZA1	ATTACAGAGCACGGTGACCT	-1.33436723130823	0.512775323017158	0.867155215630071	-0.463989822009584
CAPZA1	CTTAACAGTACAGAAGCCGT	0.902560978243429	-0.13117702071853	-0.711578703704755	0.828692648120926
CAPZA1	TGAAGATGGCAATGTTCAGT	-0.0123174900353282	-0.537684397994599	0.0739291649812346	0.954843586328366
CAPZA1	GAATGAAGCCCAAACTGCCA	1.29433601938438	-0.364250208221438	-0.530074494136072	-1.5926896686347
MOV10	GGAACCGCACGTCGGCCCAG	-2.33337817784006	0.458951101011157	0.327533524079164	0.651433749306428
MOV10	GCAAAGAGGTGCTGACCCTG	0.00967199395610674	0.306596751322361	0.234040273257545	0.647586793483613
MOV10	TGGGAAGTAGCCCACAAAGC	0.645339479732893	0.980911873754332	0.594614834682027	-0.982894782095542
MOV10	CCTGGAGTTAAGTATGGCGC	-3.52058259143298	-0.347338130406379	1.16977807653647	0.418310887670926
RHOC	AGTGCGGGAGGTGTTTGAGA	-0.897400275497947	0.077904391257352	0.557336187102157	0.161832285068515
RHOC	GCTGGCCAAGATGAAGCAGG	-3.36824940791175	-0.30572717633874	1.40821110910321	0.565707549477699
RHOC	GATGACATCAGTGTCCGGGT	-0.482793302679534	-0.109836953303313	-0.299033598139724	-2.70606341324727
RHOC	CAGCAAGGATCAGTTTCCGG	-3.81391783858185	0.0179594113941892	0.426618541201659	-1.03171534510786
PPM1J	GCGGCGTGGCCACCAAGTGG	1.58394484455602	-0.298202237834379	0.400334757832039	-1.31797644159915
PPM1J	TGTGAAGACCAGCAGGACTG	-1.0592245768857	-0.289177726759111	0.754317298152775	1.28338209535741
PPM1J	GTACCTAGGGAGCCTAGCCG	-1.82076992010064	0.42453604428062	0.998575884163222	-0.262170255320894
PPM1J	AAACCGGGTGCGCTCGGCCG	-4.14545022358513	0.421343730016855	1.14488288911906	-0.479461444724086
FAM19A3	GGTCGAGCGGAACTGGAGCA	-2.17322555672669	0.0734060457683832	1.03826708788194	0.618286646805871
FAM19A3	GTGAGCCGCAATCACCTCGC	-4.42825464422133	-0.491663555987798	1.50352702040196	-0.282318046139934
FAM19A3	GCGGGCAAAGCCCTCCTGCG	0.273827287453844	0.896054190009981	0.727573285462414	1.31574050480071
FAM19A3	TCGGGATGGAGCTGCAGCAG	-0.2146963063417	-0.00560495614069279	0.622325298192891	-0.213875511827232
UBIAD1	CAGTGCCTCACTCACACCGG	1.41620274189946	0.160882535687626	-0.162862664635066	-1.72374742680669
UBIAD1	TGTAGGCAAGGGCACTGCCC	-6.59221448462456	-0.150649959527559	0.444886977257992	1.63917087128683
UBIAD1	TAGGCGAACATCACAGCCAG	-4.85908747445428	0.0349842910918685	0.131581282412154	-1.02489978803187
UBIAD1	GTTCGCCTACGCCATCCAGG	-1.36544686723859	-0.390124986012717	-0.713690306661841	-0.662733935815856
SLC16A1	TACGGAGCTGAGCCACCCGA	-3.01990445489293	0.72540262301682	0.984642752907894	-0.125294126467144
SLC16A1	AATCGGGCCCAAGCCAACCA	-0.506392413881072	0.153066869099004	0.112598442292625	0.31543073013858
SLC16A1	CATGACAGCCAACATTATGG	-3.48859454510958	-0.222172256400533	-0.313636593997508	-0.744216498716327
SLC16A1	AAATGCATAAGAGAAGCCGA	-0.10918446650923	-0.359321181592952	-0.775954001397563	-1.31961128628757
LRIG2	AATGCGGCAGGAGCAGGGCG	-4.71963207094658	-0.264360836771788	0.312888958912746	1.23865607783696
LRIG2	GAAGCAACCAGCCTCCAAGG	-6.13054216463256	-1.57128637247264	-0.391616744099663	-0.3932502020794
LRIG2	TGGAAGGTCTTACATTCCAA	-5.66036378375584	-1.38656869794005	-0.0287051496056216	0.00902448790004673
LRIG2	AAAGAATCAGCCCTGATGCA	-1.02468998448027	-0.00681740959508748	-0.378940534012253	-0.0634034261739771
MAGI3	GAAGTGGCGGATGACAGCCA	0.531213605886296	0.626813436362699	0.763437808787377	1.68035315277601
TNFRSF18	GTGCAGTCCAAGCTGGGCCG	-1.78879150071428	0.658277592620621	-0.238835138975688	-2.5727485109751
TNFRSF18	AGTGTATCGACTGTGCCTCG	0.539642181786147	0.385345601507022	0.146920231931579	-0.0900728377442901
TNFRSF18	GCACCTCCAGGACTTACCCT	2.43817748273687	0.38294380599126	0.503314551800777	0.216472883239051
TNFRSF18	TGCAGCAAGGGTCTCCGCAG	-5.38379003087716	-0.170028755889125	0.282593234537002	0.491080341316074
MAGI3	CTGGTACTTCTCCATCCCTG	2.09632380494547	0.2266703730293	0.383998608618816	-0.314579768076047
MAGI3	AAATGGCCTACACTGACACA	1.91745677210637	-0.0462901896048651	0.235412089700385	0.290884906526572
MAGI3	AAGACGAGGATCCAACCAGG	1.19106486130114	-0.0508909951533347	0.124777274212483	0.373559664753541
PHTF1	CATGTGAATACCCTTCACTC	-2.07591135536383	-1.20367328720897	-0.853301974859083	0.37385472844196
PHTF1	TGAATCAGCAGCCTTCAGCC	-0.255194698045162	-0.00204241899229718	0.561737682559963	-0.297843321912901
PHTF1	GAGTAGACACAATTTGACAG	2.41408944186113	-0.183265062200257	-0.755228348032214	-0.450171111185318
PHTF1	ATGAGAGAGATGCTATATCG	2.15623473305785	0.319130973403972	0.0975718340701572	-0.0404997539834335
RSBN1	ATTTCTAGATGACTTTGCCC	-1.11961598907756	-0.207797536102433	-0.26089206044809	-1.42575094174484
RSBN1	GTCAACAGGACATACTGCTG	0.0359432440091227	0.0464251408912189	0.558912647742663	1.17141446166319
RSBN1	CATGAGGAACACCAGTCCAA	-3.33340775065736	0.0754014635959006	-0.893830033151191	0.00970405905252569
RSBN1	GAAGGAGAAACCTCATGCTG	-2.11041677191274	0.274601901249046	0.379768793662441	0.830225270517247
PTPN22	TTTGGATAGCAACTGCTCCA	-3.79316506343989	-0.0168679074258762	0.020072088942249	0.588796519079492
PTPN22	AAGGCTTATATTGCCACCCA	-0.00417002761594354	0.640392182306996	0.361480091207961	1.29878253773371
PTPN22	TTAGGGAGTTTATGGACCCA	-0.424398759832179	0.745867928655005	0.432433843872112	-0.0296347450239693
PTPN22	GTAGCTGGAATCCTCATCAG	-0.0847144756736657	0.564369759389193	0.0544407988058762	-0.902384397930484
BCL2L15	CGGGAGTTCATCCAGGGCCA	-1.28234765257687	0.904642328943514	1.10634733797442	1.20364138095291
BCL2L15	GCCCTGGATGAACTCCCGGA	-0.864252321588229	0.153501832723912	0.661846097828665	0.127506068098486
BCL2L15	ACTGGTCACCCAACATCCGA	-7.52128240913851	-2.57967045737147	-2.06692309327937	-1.5513338835617
BCL2L15	TACACAGCATAGGTTCCGGC	-3.76407176638832	-0.67900396547001	-0.155755890843462	-1.0974120528554
AP4B1	GAAATTCTGAAACAGGAAGG	1.20656151201029	0.315828186169937	1.51064082471731	-1.09942542915601
AP4B1	TATGCATCTTGGCACATCCA	0.214656991304488	-0.366714776392885	0.560167273261631	-0.260591516077645
AP4B1	GAGAAGAGGGTACTCACCTG	-3.52467925275652	0.254981360419155	0.50616458729824	1.04938379634738
AP4B1	GATGCCGTACCTTGGCTCCG	-2.27303077889311	1.04518927818932	1.10847792902551	-0.555402040670872
DCLRE1B	GCTCCAGAAGTCCACTGCGA	-1.00065726843968	-0.20957947557323	-1.79669661920431	-1.16697894975999
DCLRE1B	TAAGCAATGGATCCAAGCCC	0.230951771262329	0.316261362862441	-3.79638270272753	-4.01645443551935
DCLRE1B	GAATGAGCTGGACAATCTGG	-3.11298941002712	-1.07930443662032	-6.39597738892645	-5.48086605751219
DCLRE1B	GGGATTCAAACACAACACCT	1.26625033855895	-0.800601940968013	-5.23227191832065	-3.37313951837115
HIPK1	AGTGAGGAAGTTGACAGCAA	0.702462987871335	-0.562881808738799	1.10039119057468	0.223646797754011
HIPK1	CAGACCTTAAGCCTCCACAG	0.731319228092372	-0.0247144247358451	-0.263882478839312	0.501593221505142
HIPK1	GCTGCAAGGAAACACCCTGC	-2.46365884086483	-0.0863435994131052	0.372589430224052	-0.748728923374896
HIPK1	TCAGTCAGGAGTTCTCACGC	1.15400816877436	-0.252589728701521	0.316998352609053	-0.271618392547474
OLFML3	GTTCCATGTACTCCACAAGG	-3.05030535336601	-1.49770699048401	-0.949111711468723	-2.63598917137925
OLFML3	GCGGGAGGCACTCAGAACTG	-0.953757239299694	-0.0713790919777617	-0.177392472488966	-1.56400990326078
OLFML3	GGAGAGTGGATCGTCTGGAG	-0.181816075356481	-0.270092270386769	0.233279280705342	0.1516556743915
OLFML3	GCTGCCCTGTGCCTACCCAG	-5.82828008485874	-0.845967510523211	-1.91288257901995	-1.55863272155696
SYT6	GAGCAAGGACACTTTCACAT	-2.42739960808927	-0.932383317166288	-0.42031212033726	0.45344578956574
SYT6	GTGTCGGAACCTCAAGGCGA	1.1233580536981	0.207657370328826	0.615517249329411	-0.618445476271586
SYT6	TCGGGAAACCTCCATCTGGA	-1.59873522944535	-0.638646067941837	-1.68732878353758	-5.83940560883001
SYT6	CAATAACTACAACTGCGAGG	-4.38519041643506	-1.07920820131792	-1.15551011288865	-1.1305034789657
TNFRSF4	GGCCATGAGGCACTCACCAG	-4.41650908513935	-0.118658926325511	0.872080951610926	1.48796102320193
TNFRSF4	ACAGTGATGGGCCTGGCCGG	3.41989917784787	0.442044899101814	-0.0305643179089667	0.592548197054624
TNFRSF4	GCAGGCCTGGTTGTCGCCTG	-1.65544230141363	0.13561195949899	0.446080491325847	-0.657372360528466
TNFRSF4	GCCGGGCTTCTACAACGACG	-6.41157792678732	-0.567642571736752	-0.00909768949320178	-0.508089571779199
TRIM33	ACTATGGCAAATGCAAACCG	-5.67932319270848	-0.870861004156084	0.522227940689877	1.98815520366976
TRIM33	CAAAGAGGCAACATGAACTG	-0.429397107375541	-0.501228951593347	0.507132181601832	-2.06925441283064
TRIM33	TGCTAAGTTAATCTGTCCAG	-1.70909654610216	0.0887272393152703	0.893024221116039	0.908935754725136
TRIM33	GCTCAGCGTGCCCATCCCGG	0.0210886941904622	0.646575875163326	0.870172124957615	0.715484001128432
BCAS2	AAGAACATGCAACTCACAGC	-5.69200821240263	-0.408504573312124	-2.04822091544619	-7.33553302368499
BCAS2	TATGATTGAACACGCACAGA	-4.3693347750904	-0.200590112695412	-2.77180862846435	-1.876315076577
BCAS2	CCTGAGCTACCTGACAGCCC	-1.91835465766028	-0.846482630295368	-2.38956389816984	-2.81528645069931
BCAS2	TCACCGCTTCCCGCACACCA	-4.86600582494001	-1.56623026936879	-2.58177146293329	-3.398124234111
DENND2C	CAAAGGAAAGCGACTCCCTG	1.10571480030522	0.824870671726409	-0.149398094781724	0.482218532652832
DENND2C	CTGGTGAAGATGGAAGCCGG	0.169632316217653	0.381413131505268	0.394121889215017	2.01035240816234
DENND2C	TCACTACCAGACCTTGGAGC	-0.679839651032023	-1.14052682237362	-0.43469742004605	-2.34558220057353
DENND2C	GAGGTATAGAAGTTTCCTGG	-3.54793922821991	0.0991140360254565	0.689138037051995	2.0657338139591
AMPD1	GCGATTGCAGACGAACCAGG	-2.23214385218915	-0.389251527042743	-0.23361897904217	-0.752752120216763
AMPD1	ACAGTAAGACCTATACCCAC	0.981153051791037	-0.238432906075074	-0.735001695673465	-1.2415301838827
AMPD1	ACATGCAGAAGTCGTTTCAG	0.368339151064859	0.28506576228854	0.777209651937041	1.39883585055318
AMPD1	AGGTGGACAGAGTCTCCAGA	0.748558223159929	-0.120880620614205	0.343656420062407	0.999372893956625
NRAS	AGACTCGGATGATGTACCTA	-3.19520932205856	0.0931054388779566	1.41025031100872	-0.989138033803978
NRAS	CAATACATGAGGACAGGCGA	-0.86240311472492	0.43282151219203	1.13531019665209	-1.18693448114539
NRAS	ACTGGGCCTCACCTCTATGG	-1.8079093945231	0.211679614171667	0.0679177682595782	0.500783250594472
NRAS	AATGACTGAGTACAAACTGG	-4.43981000413429	-0.467925523132839	0.0940976560305398	-0.423596327288523
CSDE1	ATGAAATGAAACCGTGCCCT	0.546619572057307	0.520241244470388	0.0308073730494884	-0.240153631146586
CSDE1	TAACATGGTCACCTTCCAGC	0.104131352325125	-1.21369284505344	-0.93962544490917	-2.46135794665937
CSDE1	GATGTCAGACTATTGCCTCA	-0.0482794206598589	-0.143018864837561	-0.0337487574656414	-1.44068466797319
CSDE1	TTGAAGTATCATCGGACCGA	-3.60186476717591	0.256703331824692	-2.18554978537454	-1.90133453364267
SIKE1	GATGAGGAAAGCAGTTCAGG	2.05793940676003	0.224579882597411	-0.327238436528834	2.78808228751768
SIKE1	AGAGGATGCATCCGATATGA	0.716286258441961	0.044177524676523	0.213430788567621	-2.15835639468857
SIKE1	GCGGGTAGCAGCTATGCGGG	-6.02044822422029	0.389695337580683	-0.185442728226265	-0.979000182399117
SIKE1	GTCTGTCAGGATCTTCTCGA	0.432200988185531	-1.06277183631072	-1.69099415686444	-2.04724196127765
SYCP1	GAAAGTGGAATCGCCTCCCA	-4.56545799539569	-0.2414910951382	-0.337298129430148	-0.819448906502861
SYCP1	TCTGACTGTCACTATCAGGA	-3.78961438024112	-1.01498801991487	-0.756276736692357	-1.32415258443181
SYCP1	GTTTCAGGAATAATGCCACA	2.44951203837004	0.224199654151822	0.126871932608193	-2.24647383451582
SDF4	AATGCTCAGGTTCATGGTGA	0.386495639542208	0.188722757660122	0.488237278172226	-0.381988012949416
SYCP1	TAGACACAAACCTTTGGCAA	-2.09828532335618	-0.307569397983627	0.331529502422727	-1.05013001219242
TSHB	ACAATATCCAGCACAGATGG	0.926328455295436	0.412697531286256	-0.672331202353279	-0.387429611558431
TSHB	GTGCTGGATATTGTATGACA	-2.27711380259713	0.782985369136975	0.0644579885648842	0.720156344281028
TSHB	AATAGGGAGCAACATGGAGT	-1.11086673675828	0.142572239528654	-0.56036853484167	-0.817323253832438
TSHB	AAATAGGGAGCAACATGGAG	-0.179044949329392	0.403789117719324	0.585172539505582	-0.474022507977243
TSPAN2	AGTTTCGTATCGCACAGCAG	1.25992786762151	0.146969517022733	0.0835024982432984	0.202438453815226
TSPAN2	GGTCCAACCTACATGCCCAA	-0.0898703036462321	-0.918209875485569	-0.898859696853201	-0.992173233186774
TSPAN2	CAGCAGCAAATATCACCAGG	0.277655640874304	-0.402247741240634	0.174417817040411	0.335134815793741
TSPAN2	ACCCACATAGAAATACTCTG	-4.25501088546166	-0.795087393066614	-1.16704892605469	-2.33309655977926
PTCHD2	GATTGGCCGCGACTGCCGCG	1.89116400024479	0.63301716873282	0.600274820397016	-2.41633259706102
PTCHD2	TAGCCCGTTGTTCCTCCCAG	-1.77391662950162	-0.0575965302397323	0.40235722129149	-1.04430621226048
PTCHD2	AAAGTCCAGGTTCTCTATGG	0.0474374803146755	0.26811898898608	-0.234276109777576	1.06046738205454
PTCHD2	AATGCCCACGATCACGAAGG	0.757080087496193	0.123458282565439	0.199394229573321	-0.077421931214654
NGF	ATGGCAAGCAGGCTGCCTGG	-3.71087782895395	0.384106483297132	-0.406022036434525	-0.46701476389772
NGF	AGTGCTTTGAGTCAATGCCC	-0.271130838113887	-0.156997250495958	-1.53634926365564	1.64623322849014
NGF	GCAGACCCGCAACATTACTG	-0.926979945396764	0.0705768283944268	0.224894963477863	-2.17992191871715
NGF	TCAGAGAGCAATGTCCCTGC	0.740286162667611	0.168410981928703	-0.0951220467880427	-2.11632293740638
SDF4	TAAAGGCCATAGCGAGAAGG	-2.92548630526021	0.16538795563936	-0.525268587952826	-1.21163190942882
SDF4	GACGGCCGAGCACTTCCAGG	-4.32739113882202	-0.246623047071016	-0.375866462855932	1.42760871598609
VANGL1	GTAGAATCATTTCCCAACAG	-1.8165644836592	-0.526705792706553	-0.430788164355172	-0.950929274849077
VANGL1	GAAGAGGAGGGCATCCACAA	-0.52187297559605	-0.103709166587454	0.634161006728266	0.324705061662658
VANGL1	GGACCACCAATGCTGCTCGC	-2.80674924402487	-0.576333218024589	0.332261184724056	1.08482372255681
VANGL1	CATGGCCCGGGACTGGCCAG	-0.55553097545992	1.25208013766377	1.03877860199257	0.857783443251736
CASQ2	TGGCTGGAGCCACTCACCAG	-1.41848624493841	0.0776516580544655	0.410373868184851	1.31159432818152
CASQ2	TGGATCACTCTTCTCTGCAA	-3.13128046520379	-0.79858511130242	-0.695692506508942	-1.62210694781586
CASQ2	TCAGCTAATTGAAGACCCAG	2.09678325012498	0.290725999819362	-0.567045105010452	-1.70571150339485
NHLH2	GAGATAGGAGATGTAGCAGA	1.31764403077485	0.089956954402294	0.155509642983483	-1.38829045342441
NHLH2	CAATTTGCGGAGCTCGGCGA	-2.06925902723522	0.28635152941897	-0.283648843673803	2.07979664351576
NHLH2	CGTGTCGGACCTGGAGCCGG	-1.41878685686749	-0.154604106625728	0.118656167735754	0.236138141725505
NHLH2	CCTGGGCGGCACGGACACCA	0.336068400458617	0.135152630080189	0.293800808036515	1.7121199731588
SDF4	ATGAGGACGCGGAGCCGCGG	-3.53359212132999	-0.122117025476226	-1.22343256455401	0.757151101640077
SLC22A15	GGAGGAGGCGTTCCAGGCGG	-1.51807562448852	0.352418852822814	-0.142248198024903	-0.375039116783723
SLC22A15	TCAGCTCTACGTGGCCACGG	-3.7462000762705	-0.00865493737399792	0.0410729607875631	-1.45616742393106
SLC22A15	GAATGGAGGGATGTCGCTGG	2.4992299418388	-0.268203424179746	0.419862360175613	-0.308752432037656
SLC22A15	TCATTCCTGAATCACCTCGT	-3.25391703840243	-0.636344834837764	-1.008825790639	-0.272803300274424
MAB21L3	AGCCATGAAATACCTTACTG	0.588124575467521	0.299507716473494	-0.427610005586215	-0.917799439715695
MAB21L3	GAGGCGCCAGCAGATTTCCC	-4.5465006278966	0.0767236543757175	0.088093096968052	0.205993777855844
MAB21L3	GTACCGCCAGTGCTGCTCCC	-3.08955137493552	0.360589405183261	1.44555496148614	1.0189931184883
MAB21L3	CCTGGTCCAAGAAAGCCCGG	-0.151727403525026	0.357293379564851	0.986470358548625	0.300675381428784
B3GALT6	CGTGTGGGCGCGCTTTGCCG	1.02253494996727	0.169299727205194	-0.229382866975547	0.668360480239823
B3GALT6	GCTGGAGAAGCACGCGACGC	1.47990096266139	0.270160394994326	0.213728221003084	-0.103002040900433
ATP1A1	CGGCTGATAGCACCACACCC	-5.94986094485013	-1.16141053359704	-2.93924094157297	-2.14495007504786
ATP1A1	AATGCGGAGGAAGTTGTGGT	-5.38426096164677	0.102305362450091	-0.987424868352529	-0.133150195269381
ATP1A1	AAATCTGGAGACCTAGTCTG	-6.08310676049262	-0.344077250792801	-6.09185438522212	-7.0169865581701
ATP1A1	ATCGTAGCCAATGTGCCGGA	-6.71069395763521	0.101347319786756	-1.47981592526441	-0.166588474010755
CD58	ACAACCTGTATCCCAAGCAG	-1.0414211580801	0.169450134745785	0.479354557864971	-0.531343376673824
CD58	AATGCTCTGGTATCATGCAT	0.272598334948523	0.19355708957355	-0.0233756667013276	-1.16124765015154
CD58	GCACAAGTTAGTGTGGGAGA	-2.94330105109769	-0.202173609719342	0.443743813395438	-1.1073028622458
FBXO2	GCAGGACTCCGTCTACTGGA	1.39645129767224	-0.623372118906756	-0.502143539954513	-2.48748168652967
FBXO2	AGAGGCAACCAGCGTCGCTG	-2.5310953902594	0.272768224547637	0.698524716939589	0.714890327461164
FBXO2	GCAGGCCTGCACCAGCTCGG	1.44242807189227	0.323820009098445	0.70151340851934	0.657738535593085
FBXO2	AGAGAGCGTGGGCCAGCCCG	0.247405268452444	0.15235488615631	-0.609544863164486	-0.303776717337049
CD58	TGGTTGCTGGGAGCGACGCG	-3.36936071197311	-0.172135056248513	0.902841247523286	2.09541596875743
IGSF3	GCTGGACTCAGCCTTCTCGA	-0.850895846152466	0.584774132088697	0.282792832041966	-1.0428319094567
IGSF3	AGAGAGCAGCATCTCCGTGG	-6.01282136560457	-0.779012494136894	-3.54941067272571	-3.21306828288254
IGSF3	GAAGATCTACCACCTCCGCC	-1.69148819814248	-0.548105462113316	0.0660468512865977	-1.37894605420794
IGSF3	ATGACCCGAAAGCGTTCCGA	-2.83380423734501	-1.30698777925127	-1.76604126301727	-3.24310852070358
FBXO44	TGGAGGCGATGAGTGGAAGG	-1.36344065244874	0.418863240665345	-0.0941946344974092	-1.03632630934341
FBXO44	GTGGTGGACCTCAAGGCCGA	1.4800200863151	0.435707931773781	-0.182548523615501	0.452871226045
FBXO44	AGAAGAGCGATGCCAAGTGG	-0.541947947643092	-0.175704390406538	0.179718481867756	-0.533508358559951
FBXO44	TACATCTGGTTTCAGCACGG	0.0576393428838804	0.069783783818453	0.424019868838156	1.46305914488018
C1orf137	TTTGTTGGCCACATCTACGG	-0.998934009099218	-0.252300436972757	0.260054919427774	-0.843424630042299
C1orf137	TTTCCTGAGGCAGTGAGCCA	0.10887158333521	0.333793204171604	0.374221347973895	0.136001054484215
C1orf137	ACTGCCTCAGGAAACCAACC	-0.841475882609945	-0.323424190575005	-0.012855540029868	-0.400596578554897
C1orf137	AGTTGGATCCAACCTTGAGC	-3.75299061842681	-1.77511578096206	-0.41782927548612	-0.284253628233701
CD2	GTGCCACAAAGACCATCAAG	0.765491294976652	0.300144797644461	0.575588391883382	0.762843617159064
CD2	TGGGAACGATGACCAGGTGG	1.5646148608769	0.17076943560655	0.454553819739017	1.92309216828137
CD2	ACACGGTGTCCAGGAGGCGG	-0.633835516915059	0.386890043278861	0.344619420090353	1.40440994886639
CD2	TGGTGAACTTGTGTGCCCGA	-1.5837633575115	-0.43880617847175	0.0688400970415746	0.897344352026939
FBXO6	GGAGGCTCTCCACCTTCCAG	1.43596958728572	0.0236338780150698	0.32456634002851	0.402441176461695
FBXO6	GCTGGTGGACCTTGTAGCCG	2.24936469479097	0.649359313368088	0.709466981023619	-0.571532970541996
FBXO6	CAACACGAAGTAGTCAGCCG	-5.35018655948968	-0.180531098390423	0.32280999170256	1.91516722281539
FBXO6	CAGGAACCAGGCCTCCTCCG	-2.6576655963509	-0.164679860856333	-0.0729751353423547	0.642509439439407
MAD2L2	GGATAAAGAGCACCGCCCAG	-5.12294926338005	0.0870204909171202	-3.84206500483629	-5.17397736457901
MAD2L2	TATACTGATTCAGCTCCGGG	-2.27898090906894	-0.456466187240256	-3.8565913846161	-1.3300358536925
MAD2L2	TGTGCTCTGCGAGTTCCTGG	-7.94648043932058	-0.682646626450824	-3.63352328847846	-4.10816675227616
MAD2L2	CAAGACCTCAACTTTGGCCA	-2.11733057519179	0.434321648657622	-1.234706352995	-3.04393832357413
PTGFRN	GCGGACTGCCAACGACGCCG	-4.99854356628463	-0.630296102565138	-2.19275832783748	3.06254916819699
PTGFRN	GAGCCCGGGACACTGAGAGG	0.434233732627934	-0.085519171826264	-1.60439705969499	-0.623836629358456
PTGFRN	ATGAGGCGAGCTGTGCACCA	0.84231528458577	0.3328695795779	0.740034766897634	0.808921938656707
PTGFRN	TGTCTGCCTGGACCAAACAG	-0.296945344881903	-0.490308789495648	0.539907916174795	-0.714846405251447
CD101	TAACCTTCAGCTCTAAACAG	-0.927918165793481	0.0598799611296084	0.425220171476972	0.128868990373488
CD101	GAACAGCTGACCCTGATCTG	-0.959994847841972	0.111293058769094	0.416683215608881	-0.198361316073664
CD101	TGAAGGGAAACCCTTAGAAC	-4.01551942156637	-0.621761774561287	1.18479853361452	-0.616942632847993
CD101	GAGCTGGTGGCACATCCCAC	0.770529598026373	-0.0874357679087101	-0.660250272433389	-0.823014709531845
TTF2	CTTAAGACCGGCGTCCGCGA	0.670101892843102	-0.443622409984899	-0.73162252590024	-3.45377382888455
TTF2	AGTCCTCATGCAATAAGCAA	0.925347278155833	-0.586487472273387	-2.15999631637928	-1.87097747643139
TTF2	GCTGGTGTGGAAGTATTCCA	-4.42169738891476	-0.575603724555433	-2.29626382624102	-2.483031161576
TTF2	AGCTTCACGGCCCTCACCCA	-5.17742654048144	-0.572736001477946	-1.90764872155483	-2.02616688245652
TRIM45	AGTGAAACACGCCTGAGTGT	-1.60599725440476	0.362678113346684	-0.357138130839126	-1.12212022143176
TRIM45	ATTCAGCCCAGTCAGAACAA	2.27708427473068	-0.134040226984373	0.348076972448776	-1.45311409542869
TRIM45	GAGAAAGCAGGCCAGTGCCG	-3.07287492568184	-0.325293347175269	0.640991292136885	0.397844812788246
TRIM45	TCAGTAGTGGACATCCGAGG	0.430315641255378	-0.0343905973718472	0.0272883965637103	0.430809322255215
DRAXIN	GACAGGTTGAGGCTGCACCA	1.50057485533772	-0.156250920681554	0.928098778237053	-1.15683234981856
DRAXIN	GCTGGTGGAGGATTCCTCCA	2.55754082501762	0.191574430547135	0.653455444535591	0.183253215962792
VTCN1	TGGGCATCCCAAGTTGACCA	0.909318441801436	-0.414066098311574	-1.07391290221023	-0.599209261031125
VTCN1	TTGGGATGCCCAGACCACTG	-2.60429014148687	-0.959102125610442	-0.803272396243768	-0.852551123870831
VTCN1	ACACCGCAAGGTCTCTGAGC	-0.0502472545733026	-0.322171792662822	-0.238364183361192	-0.628104174008444
VTCN1	GAGCAGGATGAAATGTTCAG	3.32264219496847	0.196703407947061	-0.323037778221408	0.0255512029678266
DRAXIN	GAACAAGGCCATGTCCAGCG	-0.162821797976157	-0.0814550268769976	1.17964275587961	0.0786705107298467
DRAXIN	AACGAAACATCACCAGCCGA	-1.67754510989294	-0.344178178109829	-0.286502504729001	-0.843929292061502
FAM132A	TGCAGGGCAAGGCCCGGCTG	-2.82548632166919	-0.0391401980037509	1.09051210290294	1.53002205002157
FAM132A	CTGGAAGATGCCGGACACGG	2.14903783154469	0.813155486131965	0.290617190206673	-0.616344662189602
MAN1A2	AGGATACCACCTCTGAACCT	1.04181519549012	-0.016972184928381	0.337869865644688	-1.55778166855512
FAM132A	GCGTCCGCTTGTCCACCCGG	-2.76524034721469	0.110845483044426	0.494922609448706	-1.8938280227155
MAN1A2	AACCTTGTAGGAATACGTGG	0.699037927074268	-0.0669724793555879	-2.16521913338521	-2.90185503191984
MAN1A2	GGTATCCAAAGCATCTACTA	-4.38616640746144	-0.888118830059759	-1.18572688847974	-2.20448964685872
FAM132A	CATGGCTGAACTTTGTCCGG	0.16964039233021	0.186754910619797	-0.039168990136373	-0.778920801830015
MAN1A2	TTCAAATTCACCATTGCCCA	0.261852321352682	-0.256178195043075	0.46658793655458	-0.0843947720129883
AGTRAP	CAGGATGGTGAAGTTGGCCC	-0.38773567917274	0.816850322945883	0.451427507054063	0.2226439064962
AGTRAP	AGCCACAGCCCACACGCCCA	2.67740618740002	-0.0502495691935643	0.593548810826086	-0.415795262803231
AGTRAP	GTGTCCGTGAGGCTGACCCG	-1.21778095813915	0.410890005427999	0.212896335949891	-4.38702043004469
AGTRAP	GCAGGAGTCAAGATGCCCGA	-0.769835261345541	-0.495534510194523	0.0767499756763916	-0.897851270493316
FAM46C	ACTGAAGTTGTACCTATCCA	1.16103018639336	-0.00983249083487436	0.0766520664087125	0.207192112665859
FAM46C	TTGGAAAGTTGCCTCGTCCG	-0.0102238663063288	-0.149268234630672	0.650873594451435	-0.762327067452864
FAM46C	TTTGCACGGACACTGACCGC	-0.939412590030865	0.249381104961533	0.580870180867016	0.712966193592746
FAM46C	CCAGAAGAAATCAGAGGCGG	-0.0881493005980714	0.258610818231811	0.63953521615042	-0.964322452402445
GDAP2	GGTGGAGGCTGTCCACATGG	0.372999086854784	0.172668274091414	-1.28381331244223	1.1946390266394
GDAP2	GACCAGCGAATACAATCACC	-1.1457704886841	-0.0553976388256237	-0.64196979646943	1.5187442197846
GDAP2	GAGAAACCTGGTGCTCCAGA	1.18892162814026	-0.155094392463814	-1.00345276828296	-0.437674687905128
GDAP2	GTGGATACACTACCAAGCTG	-4.1249104884598	0.228227772030625	-1.80857568057091	0.931969021959516
WDR3	GATGGGCTACACTTAGCTGT	-6.7458084389072	-0.153483000810678	-0.990049339232691	-0.785168825598918
WDR3	AAGGTCCCACCATTTCACCA	-7.58859234374689	-0.524866837785113	-5.21155979899619	-6.20312467085282
WDR3	AGAGGATGGTGCCTTTGAGA	-1.81819968925372	0.311489195400737	-0.426332308188289	-0.717638495247252
WDR3	TCTGCAAGATGAAATCCAGC	-6.64525027050467	-1.55752469533459	-4.3539260279739	-0.996115595060528
MTHFR	GGGAGGCTTCAACTACGCAG	-1.9673905242517	-0.730786155128907	-2.42087598407037	-1.53002098533979
MTHFR	CAGGCCACAGTAGTTCACGG	-3.31004820903903	-0.160965698506224	0.798470157243196	0.766324569336772
MTHFR	GTGCAGTAGGAACCCAGCCA	-1.29350721380646	0.281151390873615	0.434477878058234	-1.64440298611513
MTHFR	GAGGCCCATATTCCTAGCGA	-4.55184355024695	0.313462601049444	0.121670113410715	-0.45154903412522
SPAG17	GAAGAAGAACTTCCTGCTGC	-0.357298904661012	0.329036168249604	0.845270236316972	-0.920683256234891
SPAG17	AAAGGGAAAGGATCAGCCTG	-0.11706171144485	1.21273559240132	0.89914694386054	-0.30447988339028
CLCN6	GCTTCTTACCAGCTCCTCGG	-2.88445489936818	-0.119575514922921	0.235341780193736	-1.14000295283364
CLCN6	AGGAGGATGAGATTCTTCCA	1.19992554871179	-0.294191538831263	0.201758876519133	0.0406182227036158
SPAG17	AACTGTGCAGCTATGAGCGA	-4.1657464100185	0.0265344425461871	-0.171339032277036	-1.91726666692252
CLCN6	AAGACCCACCTTATTATCCA	-2.16804298901253	-0.854820925965412	-1.17144617575069	0.00424278556814972
CLCN6	TTTGCCATTGGAGTCTGCAC	-0.470692413287359	-1.05932535462386	-0.994903873732321	-1.66968177546481
UBE2J2	TATCACAAACAAGTTCGCCA	-3.31970233385879	-1.57866910165534	-1.91347426169801	-1.66846100556362
NPPA	GATGGAGGTGCCCTCGGGCG	2.10978256470672	0.885600853886349	0.577122635496447	3.10405917196974
NPPA	TGAGCCGAATGAAGAAGCGG	-3.75674038533346	-0.407812554506005	0.518570092736801	1.08572090202895
NPPA	AAGGAGGAAGCTCACGGTGG	-1.39727403267173	-0.319980300318314	0.468351182841334	-0.882328494041213
NPPA	GAGGAAGCTCACGGTGGTGG	-1.59683491005978	0.682983297739651	1.27008642957197	-1.60197727601283
NPPB	GACCGGATCAGCTCCTCCAG	1.52052886868085	0.720797563956853	1.02432696485171	0.959505596785082
NPPB	GTGCCCACGGATGCCCTCGG	-0.369698363204649	0.506234514799698	0.959623025728829	0.26471591062354
NPPB	AGGTGTCTGGAAGTCCCGGG	0.409488247405354	-0.0522859186193454	0.746839002570306	0.113227783158371
NPPB	CCAAGTCCGAGGCTGAACCG	0.321731321531111	0.157449586574106	0.877736218586323	0.436113227650125
UBE2J2	TGGGCTCCTGAGCTTCATGG	-0.138650399119373	-0.322731548269044	-1.67924659537496	-2.510245054691
UBE2J2	GTTGCACTTAAACCTCCCGT	1.70884777560847	0.0860056575965249	-0.649974727694366	-0.0471390424124767
TBX15	ATTGCCAGCCACCATCCACT	-0.136207181173114	0.130524794157008	0.315214300130644	-0.182815939479689
TBX15	TCAGCAGTACTACATAGCAA	-2.84667319717855	-0.551954045338059	0.0149949751392562	1.04120859543805
TBX15	TATCATGGAACCGCTTCCAG	-4.3969005742869	-0.574501795072996	0.3600232615688	-0.60973559038896
TBX15	CGGAGACACGGAGGACGCGG	-5.4699957617087	-0.161848525765054	-1.15923243613261	-1.82383755600266
WARS2	TGTGACAGACTTCACCTCGG	-7.31229604005564	-0.208379126399354	-3.79040619762642	-2.25695603458557
WARS2	GGAGGATCAAGTCCAGCACA	-6.83981193221375	-0.324867782203914	-3.39521904490126	-0.176150586384194
WARS2	TGTCCAGGATGCTCTGCCGA	-1.08760519832624	0.226757312402288	-2.18682388392281	-0.792851271127856
WARS2	TGCGGAAAGCGCGTGAGCGC	-0.860356258058012	0.123971353425737	-5.58583096443361	-2.44265814690812
KIAA2013	AGAAGAGGAAGGGCAGCCCG	-1.34241141446245	0.573790018241306	-2.03331713048011	-0.913838484722576
KIAA2013	GACCGAGAAGGTGTGGCCCG	1.20666003125958	0.116699371066906	-0.347135029238124	-0.499862724920284
KIAA2013	GGAGCTCTTGGACATGCCAG	-3.27027347693666	0.453320818115523	-0.418075946542865	1.08018382530368
KIAA2013	CACCAGGTGCACCAACCCAG	-4.89662197177652	-0.555684965793577	-1.50335819176852	-0.84129341708713
HAO2	AGCAGATGACAGCATCACGC	-1.7774775276356	-0.406889979246412	-2.52066526086664	-2.53490413076016
HAO2	ACACCAGAACCACAATCCAA	0.0773065659353573	-1.27732974300902	-2.53795738989805	0.632685994250656
HAO2	ATTGTCATTGCAGCTCCCGA	-2.82846055654839	-0.392552153334353	-0.00921365566850163	0.39189200782629
HAO2	GCTGTGAAGCACAATGTCCA	-5.15281804998551	0.167294333615509	-0.00469648550740676	0.373065900086586
HSD3B2	TCAGAGGATCGTCCGCCTGT	1.22122929418153	0.0383045947711844	0.482890407337164	-0.286893264926386
HSD3B2	GAGGATCGTCCGCCTGTTGG	2.72215220785767	0.524064562934972	1.01930111165559	0.163057152585504
HSD3B2	ACCAAGCTGACTGTACTTGA	-0.869689326724349	0.028207740676268	-0.915516572209823	-2.18798170547988
HSD3B2	AGTACATCAGGGTTAAAGGA	-2.91453831316674	-1.11150476694379	-0.454183445269256	-1.39434274559161
HSD3B1	TTTGGATGGCCATGACGGGC	-0.566887760262614	-0.0242692652821876	-0.66646082911994	0.38631657774383
HSD3B1	ACAGAGGATCATCCGCCTCT	-2.32573707001149	0.607665188648941	1.4283774533405	-2.42787090427987
HSD3B1	GATCATCCGCCTCTTGGTGA	1.50765997946779	0.205101250202251	0.413363564138058	-1.49854079977762
HSD3B1	AACATAGACTGGGTTAACAG	-5.6932377786635	-0.977014998159302	-0.808192415581498	-3.86649327418103
PLOD1	GTGGCCACTAAGGAGACCGA	3.23533991876295	-0.155755064495001	-0.114258633762447	0.152801030862643
PLOD1	TCTGGAGAAGCACGCAGACA	-0.906864426197639	0.286438800074156	0.709895754376917	0.920537105184457
PLOD1	GCTGGAGACCAAGTATCCGG	-2.56415350813875	-0.782708874695936	-0.220221241576191	-1.00029301095937
ZNF697	AATGCGCTGGTGCTGCAGGA	-1.37751513698255	0.101264563953176	1.01430545219679	0.243763179794694
ZNF697	GCAGTGCCCGACATCTGCAC	1.37522216250082	-0.311717242061652	-0.0949813165280613	-0.95018648361546
ZNF697	GGAGATGGGCTCCAACCCAC	-3.89239722373306	-0.423645039251517	-0.212985403420999	-1.42782979885991
PHGDH	AAAGCAGAACCTTAGCAAAG	-3.49636249612755	0.0647932504574111	-1.23405354733325	-0.420828171453854
PHGDH	GATGACATCAGCGGTCACCT	0.979337460484802	0.728800983248715	0.77158897810529	-1.24350494734468
PHGDH	TGAAGGACGGCAAATGGGAG	-0.347667852543187	-0.161908335824704	-0.655571367436845	-4.14706987067759
PHGDH	GCCCAGGCCAAGAATTCCCA	-2.09692323377554	-0.230019977101173	-0.444236926296393	-0.506520952636974
HMGCS2	AGGAGACACACACTTTCGGG	-2.17510041558765	0.261522231288558	-0.073369247841752	0.862727927176774
HMGCS2	GGAGAGGTAAAGGGAAGCCT	-0.0432430910569224	-0.734704659754652	0.579506486070286	-4.47410476590001
HMGCS2	TGTGGGACGAGCATTACCAC	-0.675577155153352	0.494280506900385	0.854057283343887	0.706817055972969
HMGCS2	GGAAGCAGGAAAGTATACAG	1.18473797799599	-0.506031881358441	0.284139577952418	0.703005687576697
UBE2J2	CTCCGACCACGGCAACCCAG	-1.39558058549919	-0.571173866711163	0.33540691710062	-0.36507441704528
REG4	TGGCCTGCACGACCCACAGA	-1.34104777419662	-0.485869474079244	0.0255403459264993	-0.406024517230892
REG4	AACTCAGGATAGATGCCAGG	-0.896051550914582	0.202185975762496	0.410842601228355	0.536194815461891
REG4	GAGGAACTGGTCTGATGCCG	-3.15155502833788	0.116857496872047	0.680028011550862	1.62275179586976
REG4	GTGATGGATACTCACCACCC	-2.17222862306147	0.433109549748538	0.887948465790959	-0.506834984621298
ADAM30	GACACAACCCAAATTGACGA	-5.24274235537053	-2.30186795330111	-1.2360242890871	1.02325527175127
ADAM30	CCTGAGAAATGCAATACCCG	-1.3131435091067	-0.436628747062019	0.279980710099338	0.0642243061173335
ADAM30	TAAGCACATAACCTAGTCCT	-1.97016005709536	-0.328785969155178	-0.508992020410478	1.01761307958817
ADAM30	ATGAGCAGACCAGGTAGCAG	0.221527673624376	0.0687897859115267	1.01901920564341	-0.635390171378027
MFN2	AAATAAGAGACACATGGCTG	-3.09911357240463	0.0202639875402033	-0.952556011438814	-1.47220178710436
NOTCH2	AAGTTCTGCTTACTCACCCA	-3.29572533462249	-0.815063051021474	-0.267332509326331	-1.02068928060212
NOTCH2	CTTCTCTTGCATGTGCCCAG	-0.508003629676023	-0.799088149124016	-0.891807910430086	-0.291291808740571
NOTCH2	TTGATGACTGCCCTAACCAC	-6.26317045179405	-1.00680470360552	0.254374466988133	-1.30157375612831
MFN2	GAGGCCTTTCTCCTTACCGA	-4.00689295281088	-0.381369253158405	-2.06211615723715	-4.5455848007265
MFN2	CTGTGGTGACATCAATACCA	-7.2347400390827	-0.613262889481433	-5.71885338398547	-5.70857976279198
MFN2	AGAGCCCGAGTACATGGAGG	0.00290798954126092	-0.00107596671370658	-2.48061853727968	-2.36327563584209
NOTCH2	GCAGCGCCCACAGCAGAGCG	-0.415215294065745	0.227772566338813	1.40399132215045	0.236775314702589
MIIP	TGTGCGGCGGTCAGTGGCCA	0.516952084585219	0.170945364280454	0.314810792794582	1.68777958360764
MIIP	GGGACCCAGAGCCCTCAGGG	-1.51604678751507	-0.0282581541895608	-0.406809019551577	-2.54116923899963
MIIP	GCCCAGGGTGACCTTCTCTG	1.45761956921893	-0.653829704990669	-0.48951004573648	-0.162576819677755
MIIP	GTTTCGGGAAACCAACAAGG	-5.9875835394173	-1.88953774930394	-0.503947269648805	-0.49757722163793
TNFRSF8	GGCGCTACGAGCCTTCCCAC	-5.3444253951	-0.636996645972973	-1.08767744513321	0.600706369267789
TNFRSF8	ACCTCGAGAACAAGTCACGC	-5.33072027700409	-0.866116085231245	-1.857115610027	1.31771860768854
SCNN1D	GGCCGGGCCACAGGTAACGA	1.46578931851381	0.883359247487081	-0.257810101426067	0.0380665487629566
SCNN1D	TCGGGCCAGAGAGTAGGCAG	-3.09738895631559	0.575824178786835	0.0351688142366058	-0.685267382357843
TNFRSF8	GCCCGACTACTACCTGGACG	0.576930467656891	0.289607680381708	0.295866532710525	2.00578104255903
TNFRSF8	ACCTCGAGAACAGCTCACGC	-2.29084482204863	-1.40263870032253	-0.722892257638661	-1.88874480551357
SCNN1D	CCTCTCCAGGACGTCACCGG	-0.16934244551376	0.174467213376055	-0.429838399510172	-0.714783757990558
SCNN1D	TCGGTGCTCAGCCATTGCGG	1.38957907078946	0.309128022087257	0.628803492426705	0.0980498210496616
TNFRSF1B	AGCCCAGAGCTCCAGTCCGA	1.28228746758649	-0.190795763980559	1.23254714801047	0.348977694130657
TNFRSF1B	GGCATTTACACCCTACGCCC	-5.01678709612518	-1.65655601331742	-0.765161456946877	-2.44917779995453
TNFRSF1B	GGAGTCACACACGGTGTCCG	-0.206067378973252	0.468669126984355	1.3841263044335	-0.151707129877301
TNFRSF1B	GGAAACTCAAGCCTGCACTC	-2.21536537691685	-1.99665281286561	-0.131998762144105	0.195494266565845
VPS13D	TGAGAAGTGCAACTGAGAGC	-3.1424532855739	-0.344318698543671	-1.42372857178107	-2.53641008899079
VPS13D	GAAAGCACTACTTCAAGCCC	-4.49897733179329	0.226168778056153	0.0925554670768669	0.385224955282263
VPS13D	ATGTCGATTGCACTTTACTG	-2.95800387832813	-0.372108001556982	-1.52577404523815	-2.37495089946931
VPS13D	GGACTGTGCCGAGACCGCAG	-5.75883976634565	-0.536457212839278	-1.13366941432013	-0.00533410073267504
ACAP3	CGAGGTGGAGGAAGCCACCG	-3.73428938298419	0.470884987958637	0.161424356880535	0.374319072709303
ACAP3	TCCTCCAGGAATGTCTGCAG	-1.87153181150019	0.0736920422036365	-0.353357220842416	-1.04404111375408
ACAP3	TAGGGCGACCATTGACGAGG	0.982595411664187	-0.308510187128501	-0.530302179324715	-0.0444175890140794
ACAP3	GACGCACTCCTCGAACTCCA	-2.76989991091391	-1.64919690084896	-2.56885587437685	-4.19962907859341
PUSL1	GGTGAACCTGACCGGCTCCA	-4.57201877590903	0.377959792176702	0.100210613231754	1.91301069414428
PUSL1	ACACCGGCAGCTCATCACGC	0.226716148682476	-0.839418798909352	-0.443987394958444	-0.835992337221677
PUSL1	TGTGCCGAGGAGGTGCTGGG	-0.818070951093487	0.476581481883381	0.0576600774026295	1.00744382030368
PUSL1	GAGGAATAAGCCGTGGGCTG	-3.74673134914269	0.817988844022764	0.392810795420647	0.441768337336342
CPSF3L	GAAGAAAGTCCACGAGACCG	-6.21510098967858	-0.744682083745492	-5.2899688167306	-3.77293843417644
CPSF3L	GCAGTCTTTGATCATCTGGG	-6.66739632777818	-1.29887566143225	-6.28930714367252	-1.01826165233404
CPSF3L	AGTCCAGGAAGTCTGTTAGG	-2.94014354715758	-0.209990133731961	-0.835807256848463	-0.346265344325254
CPSF3L	CGGCGGCTCCCACTCACCCA	-6.98210245539824	-1.63734758422837	-7.80082830484362	-8.47821368351274
GLTPD1	AGGACGTGGTCTCCAAGCTG	-4.51710522599828	-0.290628570552266	-0.0951220467880427	-0.782748491309862
GLTPD1	GTAGGAGTCGGCGCAGAGCG	-3.52730777209368	0.533069901081423	0.393293614383079	-4.88585314158836
GLTPD1	CACACGCGAGGTCTTCCTGG	1.77256296305605	-0.25424354033391	0.326077999423185	1.63015481990894
GLTPD1	CATCTGCACGGCCTGCTCCG	-1.05360628809062	-0.841473969503716	-0.237897844249559	-0.606760276846966
DHRS3	TTCATGGAGAGCCTGACCCT	-2.40564456385816	0.00790796414648298	-0.623834340453417	-0.58539954396583
DHRS3	GATGTGTTGGGACTTGAGGA	-0.339634919790383	-0.575935247031821	-0.463054479962131	1.13597744405986
DHRS3	GGAGGTGTACCAGACGGCCA	3.09477851622626	0.471857163417252	0.241725015884556	0.120003383618556
TAS1R3	TATCAAAGAGGTCGTAGCCC	-3.15435666487689	-0.619334364908473	-0.233931380707356	-0.194876687131388
DHRS3	GGCGGGCAGCACCAGTCCGA	-4.44096919982971	0.168923703920895	-0.699972256524751	-3.69387521060956
TAS1R3	GTACAACCTGACCTTCCACG	-4.49120996165451	-0.0790185798819927	-0.675326823089909	-0.432170885129937
TAS1R3	GTGCTCGCGGCAGTGCCAGG	-3.53364381528972	-0.0656153846068941	0.657225766835629	0.691113446954454
AADACL4	CCAAGAGTAGCACTAGCCAG	0.240526362177833	0.453032725071673	0.309500457628271	0.0651561121039643
AADACL4	GCCAAGAGTAGCACTAGCCA	-0.386256421444503	-0.567026750266074	0.671829130291968	-0.993659603824029
AADACL4	TAGAAGATGATGCCTCGCCG	-2.26336791495737	-0.194068003849829	0.639864711701483	-0.156868592932752
AADACL4	AAGCGTCGGAGGTGCAGCGG	0.0807700710276498	0.330114148166966	-0.0282763807239803	2.23239308616295
DVL1	GGAAGCACAAACGCCGGCGG	-1.86780399122936	-0.255510116465411	0.356862720631447	1.38534687393128
DVL1	AAGCTCGCTGCTGAGGGCGG	0.841129309749433	0.276050628448496	-0.56310734302892	-1.83284783031626
DVL1	AGTCCATGGTCAGTCACCGG	-1.06377360474765	-0.0847795093833907	0.459674593047943	0.714676415548535
AADACL3	GGCATCGTGTACTACCACGG	0.451100044604575	0.400766081355002	-0.401871758861968	-0.565234126973714
AADACL3	ACAAACGAGAGCATATGCCA	-5.31479261973885	-0.239823649400324	-1.25137481309133	-1.95642954361129
AADACL3	TCACCCAACTGCCAGAACCA	-1.5608543432963	-0.434618380336071	-0.94809655137484	-0.0669342304485987
AADACL3	TCTGCGGTGACAGTTTCGGA	0.79995321175795	0.0985086128338226	0.0659068689859517	0.982934654535372
C1orf158	TATTCAACGAAAGTGCTCAC	0.569051778529916	-0.560179340081183	-1.38611473897945	-0.65104515865046
C1orf158	GACCAGACCAGATCTCCAGG	-1.85767184223479	0.118867312680992	0.0818274770015881	1.32941628926704
C1orf158	GGAATGGACAGAAGTTGCTG	-2.16622927097313	-0.542066292597502	0.621061257057188	-1.76942363019089
C1orf158	GCAGAGACAGCTCACACCCA	0.019763016736654	0.485075275814879	0.24164747701928	-0.348652240081324
PRAMEF12	TCTGCTGAGAGACCGGGCCT	-1.03050864547094	0.0836698040341588	0.241232299698276	-0.327926611034468
PRAMEF12	GAACAGCAGGGAACTGTCCA	-3.51589041669131	0.0440888688193342	-0.14720940988854	-1.72909283861784
PRAMEF12	AAGGTCTAGGATCACCATCA	-2.11960441282456	0.372534116716444	0.641676671859971	-0.53953028843121
PRAMEF12	TAAGAATGGACAGCTCCCAC	1.68512828315911	0.770669819738977	1.15350582650795	-0.132069191078552
DVL1	GATAATCTTGGTCTCCGCCA	-4.76744161921977	0.382248002792861	-0.375075587836245	-0.939738717631237
MXRA8	CGAGAAGGAGGTGCTGGCGG	-1.67552601304091	-0.167948602775684	0.368134084940618	-1.20490412236438
MXRA8	GTCCGCCTGGAGGTCACCGA	0.815992497108301	0.11219258067779	-1.06053774456984	-2.02354108596724
MXRA8	GTTGCCGTCGTCGAAGGCCG	-6.13054216463256	0.458255472858917	-0.0454743101133488	0.431396756786849
PRAMEF2	TAACACGAGGGTCTCGAGAG	-2.05939636428831	-0.626016661249242	0.500429091602863	0.275290922897432
PRAMEF2	CTGACAGCCCTCTAACACGA	-5.264673534964	-1.4656000134538	-0.746721111629895	0.675681132706089
PRAMEF2	TCTGACAGCCCTCTAACACG	1.52780875190304	0.211601566921671	0.386933266928398	0.313699242598333
MXRA8	GATTCGGGATGGCAGCGCCA	1.2860688638977	0.0476170660561372	0.155912054831333	-0.193299312328394
PRAMEF10	ATGAGCCACAGTTAGGGCAA	0.160530346665174	0.765883823727082	0.869414548696655	-0.585456423992763
PRAMEF10	CTTGCCCTAACTGTGGCTCA	-0.620695451457416	0.404777279630372	1.01501881386033	0.207820485944586
AURKAIP1	TCAAGTTCGAGAAAGACCTG	-6.67010400429653	0.574637205953549	-3.26944115653698	-2.02611924214369
AURKAIP1	AGAAGACGCGGTTCCTGCGG	-2.1118688525513	0.0421157845386366	-1.22390590627198	-1.36463876118732
AURKAIP1	ACGTGCTGAAGATCCGCCGG	-1.8235104058957	0.367327907746216	-0.797843777232683	-0.969947246895013
AURKAIP1	GCCGTGAGCCAGCTCTCCAG	-7.0169865581701	-0.0633212847568769	-1.51415726377217	-2.82045125863976
CCNL2	GAGGCAAAGGCCCAAGCCCG	-4.6959454459939	0.0105469465140482	-0.331486470152075	-3.55082859554045
CCNL2	GCACGAAGACGTCGGTGCGA	-0.0839214934110588	0.649764301156086	0.187382911023781	-1.01146222653533
CCNL2	AGGAGGAAGCCTTACCTCCA	-0.100092277040684	0.670421532027788	0.693301929336256	-1.10116746893463
CCNL2	AGGCAGGAGGCAGTTCTCCA	1.55119575351407	0.0139913132688756	0.505944405264481	-0.564478868972669
MRPL20	AATACAGCAACAGTCCTCAG	-4.03829738079659	-0.470084178792935	0.0638998852964772	-0.982550961344692
MRPL20	AGAGTGGTGCAGTACCACTG	0.000831703910910697	0.054772825478385	-0.601513840156756	0.435767641474976
PRAMEF8	GGTCATAACGACCATCTCCA	-1.36077528735843	-0.833626657280054	-0.397474167303113	-1.29606905955511
PRAMEF8	CATAACGACCATCTCCAAGG	-3.11467587382239	-1.25509742359921	-1.57563073040431	-1.88772072425527
PRAMEF8	AAACAGCAGATAACTGTCCA	-4.24816212199083	0.337714495456707	-0.869510774417241	-1.10642302827293
PRAMEF8	AGCTACTGCATCCTTCCCGG	1.32844305064082	-0.945464547975463	-1.78556295045088	-1.31296052015516
MRPL20	ACTAAATTCCCAATGAGCGC	-6.05372982477651	-1.38836314302332	-2.06457985592574	-3.53455808323203
MRPL20	TCACCGCGCAGCTCTGGCTG	-8.00272288507902	-0.131994502705397	-0.677214855036136	-1.28280471886073
ANKRD65	GAGGGCATGGGCCTACCGTG	1.85198184584992	-0.05704742352565	0.37429636494215	-0.55419088857675
ANKRD65	GCGAGGGCATGGGCCTACCG	-2.62705594993739	0.562899113282193	0.9566992361644	-0.161022415769376
ANKRD65	GATGGAGCTGGACTCCGAAG	-3.51964353708602	-0.270920352177066	0.435765912241996	-1.73723079465682
ANKRD65	AGGAGGAACAGGAACTGCGG	-1.0966117462511	0.0265344425461871	0.794089309353431	-0.465630803048019
TMEM88B	CACCAGCAGGAAGGCTGCGG	-1.91887982447436	0.527360610592532	0.425080317672842	-1.06019260328252
TMEM88B	GAGAACAGCGCGCGGCACCG	0.0944669063715331	0.434336699212564	1.28355096705572	1.89364046706742
TMEM88B	GCCGAGGCGAGCACCAGCAG	3.1444756577488	0.149374992816786	0.474097935619965	0.141533644815884
TMEM88B	GGACGAGCAACTCTGCGCCT	-1.71376932792023	-0.250066354251848	-0.70468260309444	0.0977545911415341
VWA1	ACCCGAGCTGTGCTGGCCGA	-2.09725848627903	0.124468301283493	0.0119271088237598	-0.853798325201772
VWA1	TGTGGGTGTCACCCATGCGC	-5.18105503993916	-1.33997502809707	-0.994335288297403	0.44693623274448
VWA1	GCAGCTGCCAGGGAACGCCA	-0.178135104969126	-0.423569126816231	0.133582061733005	-1.95446774927766
VWA1	CACGTGGTAGCCGAGCGCCG	1.72687480564389	-0.371647328157817	0.669515950269191	0.0988826944332066
LRRC38	GCTGGAGATGATGGCCGCAA	-0.577311089982702	0.307485240580589	0.371640097645283	-0.931542590659421
LRRC38	AATCCAGTGCTCCCTGCCCA	-1.20580363964397	0.0974082280476845	0.10829714321117	-1.98204117104584
LRRC38	AACGCATCCAAACTGCCCAA	-2.47420436270778	0.0764328224607249	-0.824022525949509	-6.69637326217072
LRRC38	CCTGGCTAACAACAACCTGG	-3.20044511062049	-1.11245010554225	-0.224065232859704	-2.23284669779346
ATAD3C	GCATCTGCAGGCCATGTCAA	-0.0638018567785785	-0.0201339434765506	0.138721923404709	-1.12985082667863
ATAD3C	ATTCAGGGCGTCCTTTGACA	-2.43993763011192	-0.48447751441788	-0.786748964353309	-0.201954528301042
ATAD3C	GGTCTGATGGTGCTTCTGCA	-0.0694188871980419	0.0574149625821354	-0.0787457337512665	-0.232924242875312
PDPN	GCAGTTGAGAACTTTCCGAG	-0.650574782204852	-0.194810847738386	0.136034648253814	-0.879693688488564
PDPN	TCGGGCACCCTCCCTCTCCG	-1.86889027907184	-0.477945148782373	0.0668030661711185	-0.314660596761335
PDPN	GAGACTACAGGTTTGGAAGG	-0.0195779874844337	0.462365726387405	0.595411888739795	1.76815811756514
PDPN	AAGCGCCACAGCCTCAAACG	-2.30329213694524	0.0370812199270789	0.0513439542206084	-3.07128724677197
ATAD3C	ATGCCGGAAGATCGCACAGC	0.226224345826887	0.399084759162557	-0.354551850826541	0.467356139098611
PRDM2	GGCCACCGAGACCCTGGCTG	1.50624727464939	0.141982025620511	-0.621558187655293	-3.60347015903477
PRDM2	TGTGCTGCGAGGACTTCCGG	-3.06496290639252	0.00731121388471756	1.37595481487717	0.640280819322118
PRDM2	GTGGCAACAGTTAATACCGG	-2.02510219794835	0.123520098656987	1.19185881682207	0.438741154123923
PRDM2	AGCATCGGGACGCCAAGCGG	-1.43076634784683	0.173665276017462	1.05491896164067	-0.605635273808653
ATAD3B	TTGGCCCATGTGGTACAGGA	0.889877137883735	-0.248205332261177	0.325991515745518	-1.75260766987128
ATAD3B	AGTACCGACAGAAGATGCGC	-0.678993632805339	-1.10541199632979	-1.42618729001471	-4.69901678467918
ATAD3B	GAGGGTCTCGCCTTGGACTC	2.24442441913758	0.398198310893486	1.12708697304884	0.060096070126006
ATAD3B	ATGAGGTGAGGGTCTCGCCT	-2.08632592602833	-0.575431688898779	0.198864100842408	0.283190067755015
PDE4DIP	GTTGCTTCAGTAGAATCCCA	-6.90339457235779	-2.0723702456493	-2.56885192692075	-6.41473397924481
PDE4DIP	GAAGTGCTATCATCTCTGGA	-4.94758008352832	-0.642304823932456	-0.348140288428909	-0.783002842878198
PDE4DIP	TGGAAACCAAATTTAGCCGT	-0.755908886185081	-0.609547647935271	-1.32831603829915	0.0138433113637344
PDE4DIP	GCGGCGCTGGATCTTCCACA	-1.07999964970808	-0.146468482029213	0.00625706612225319	-1.35064044193941
NOTCH2NL	TGAGAAGAGGAACAGAGCTC	-0.780426058841258	-0.27606331069825	-1.85192673304743	-4.29989485442031
HFE2	TCATCAGGAGCACTTCGAGG	-2.72351327941077	-1.0157955814372	-1.55653694038113	-1.24372797472828
HFE2	TGAGTGCCTGACCTTCCGGG	-1.90929410772193	-0.77644591930783	-1.33703490167128	-1.30092197503239
HFE2	AATGGAGGTGACCGACCTGG	-3.96678900619748	-0.622174568604544	-1.60261093908512	-2.14810667970996
HFE2	TGGTGATCCCAACTTTACCG	-2.82320973903968	-0.520228080203935	-1.09444738214331	-2.02721716121022
TXNIP	GAAGCGTGTCTTCATAGCGC	-5.43790208911649	-0.551038906171043	-0.48194440974937	-1.13382556343307
TXNIP	TCGGCTTTGAGCTTCCTCAG	1.38636698946247	0.14221747048972	0.691825634400304	-0.333431643644604
TXNIP	CCTTTGAAGGATGTTCCCAG	1.90120470070783	0.0502972898459033	-0.433661970906501	-0.793902651214734
TXNIP	GATCTGCTGCCAATTACCAG	-1.40045156778553	-0.20459137151491	-2.54281465904193	-2.0515927317445
POLR3GL	TAAGACCACAGAAGATAAGG	-2.83124351233124	-0.731457364121696	-0.668729426507029	-0.881835884036368
POLR3GL	AATGCCATCGATTGGAACCC	0.675978574922068	-0.194949192823267	-0.935027754955457	-3.01088007199829
POLR3GL	AGTACCTTTGCCCTCAGGCG	-1.73685210241732	0.024545182081531	-0.622980435823013	-1.13774384632743
POLR3GL	GGGCCAGTTGACCTTCAACG	-0.853636620114352	-0.00764908551551624	-0.273394253994234	-0.538311460939287
ANKRD34A	AAGGAGCAGCGAGGCCACCG	-1.58001884798279	0.272037679754503	-0.181748682959816	-0.791174076326807
ANKRD34A	GCGGAGAAAGTGACTAGCGG	-6.63779205666433	-0.750223916477097	0.128577617436396	0.850784989408216
ANKRD34A	GAGGCAGAAACTGAGCCGCA	-3.28681389531291	-0.246156006537558	0.0447975582875557	-0.0751491577139776
ANKRD34A	GACATTCGCCCACAACCCGG	-0.869216537580121	-0.33335607704792	-1.14855450535093	1.16719602967207
LIX1L	TGGAGACTATGCGAGCGCAG	-3.39517531525056	-0.114580362567413	-0.199853486863119	1.0732690148095
LIX1L	TGACATAGCAGACATAAGGA	-2.99857872718633	-0.997996528270991	-2.12291251160075	-2.53574813959488
LIX1L	TCATCAGTGATTCTTCGGGA	-3.64504762114625	-0.646342963096097	-0.179579927275411	-1.20039701296131
LIX1L	CTACTACCAGGGCAACAGGG	-7.32500156447179	-1.32992943846093	-1.99216345295052	-1.92544799026028
RBM8A	TGAAACATACAAGGAAGCCC	-3.35718813683297	-2.5738627266544	-6.24446820297279	-7.16960037592077
RBM8A	TATGGAGGGACTCAATGGCC	-0.619941469623456	0.464724675431834	0.436706003140523	0.948970914210928
RBM8A	GACGCAGCAGAAGTCCAGAC	0.102667020038079	-0.0967548953455308	-1.54414357302974	-2.54799221508171
PEX11B	AAGAGAGCAAGCATACTGGG	-3.66095523744598	-0.438726521338304	0.0765505448161941	-0.867019659021062
PEX11B	TCGCCTGTGACAATGTCCTG	-2.50536057556039	-0.18336922609484	0.192560534864921	-0.296150138269134
PEX11B	CAGAGGCCTAGTTTGTCCAG	-0.299058167920142	0.370694867348328	1.21491593907808	1.03187435785353
PEX11B	CAGGGCTTGAGTCGTAGCCA	-3.96333222569065	0.209236459646484	0.0360887615980676	-0.841430216370247
ITGA10	TCACCTGTCAGGAACACCAG	-1.43587727041612	-0.63515485957292	-0.65767163831293	-3.13301245247909
ITGA10	GTGGCCCTGGGAATAGGCGT	1.04892488711764	0.0891143193275585	-0.290073392104132	-0.863127260655102
ITGA10	ATGGGCCTTCAGGCGACCGG	-2.95406183557461	-0.493283327974666	-0.204517887632455	0.927050171165739
ITGA10	GATGAGATGAATTTCCCAGT	-1.40608959373793	-0.336943290268534	-0.647057092296336	-0.585890711427724
ANKRD35	GGGTCGGGCAGATTTCCTGG	-2.34435238362056	0.00821526090946278	0.191738877374244	-2.01880479736616
ANKRD35	ATTATCCAACACGTCCAGGA	-3.38311823976172	-1.57384942560526	-1.69173071997427	-3.60160527508629
ANKRD35	GAGCCACGGAGCTGACGCGG	-5.17379663501216	-0.770770742309888	1.677385342019	1.31309707981339
ANKRD35	GGATGAAGACCCGTGCTCGG	0.722374154467809	-0.164176549552509	-0.32492416703035	1.0490173144156
PIAS3	GAAGCACGAGCTCCTGGCCA	0.230296144768585	0.247862825992707	0.639601660913994	0.502381753804195
PIAS3	AGTGCGCTTCCTCAAACCGC	-6.51156507127779	-1.01791545886585	-0.224562897425921	-1.63091435930389
PIAS3	GGAGAGCATTTACCGGCAGG	-3.10520609420649	-0.465508208871192	-0.957515452874753	-3.04186867182807
PIAS3	AGATGACCAATTGACCACAA	-3.92666661871882	-0.583948625705976	-0.316487565571841	1.08718417991039
NUDT17	GACCCAAGAGAACTGGCCCT	-4.52385870351644	-0.28994423384131	-0.518420275883612	-0.409564126539304
NUDT17	TGGGCACGTGGAACTTGAGG	-3.97006941348508	-0.868015927733682	-1.01347502324343	-1.58141969553491
NUDT17	AGACTGTCTTGCTAACCCGA	-2.62592202724711	-1.82237545936539	-2.01349419925646	-1.91134865886942
NUDT17	CTGGAGCGGAAGCCTAGCGG	-3.12641533144719	0.288136542248703	-0.323231082432963	-5.59943159793853
POLR3C	GAGCGCAGTTGCTAACAGGA	0.867627684917605	0.0235531378397731	-3.46946623706089	-0.95336653987077
POLR3C	TTATACAGATGGCAAGACCA	-5.57215743643544	0.0110490414611526	-1.58608013286708	-6.32813409595421
POLR3C	TTGGTAGTATAGATGTACCG	-5.57121140682451	0.138848924895676	-4.71915894011045	-5.86476147833816
POLR3C	AGAGTAATTGCCCATGACAC	-1.63258894954238	0.202980642245422	-1.33095431344096	-2.27657149560275
RNF115	AGTGGACTGCTACTTAGAAA	0.828778790408284	-0.676467078834122	-1.68656854002235	-1.75136603856434
RNF115	GATGCTGCACTCCAACCCTG	-3.25666654128178	0.111329741912121	0.200506509279353	0.241758195772476
RNF115	ACAGCAGTTGTATTGTGCCG	1.60482135605361	-0.0123798850887722	0.529731158166978	-1.77773000981055
RNF115	ACAGTCAGCTACATGACCGA	2.72920221763093	-0.253056714863406	-0.0671610526721569	1.33541717848963
CD160	GACAGGGAACTACACAGTGA	-0.185588465972154	0.0149232551504408	0.25737668251222	-1.46641279585329
CD160	CAAGTCACACCGTTGCACAG	2.9859174554745	-0.205355603104011	-0.369283140654234	-1.19206983820908
CD160	ATTGTGGACATCCAGTCTGG	-1.84018330319155	-0.367967031302162	-0.648656477542657	-1.99191652951013
CD160	AATTGCCAGCAGGATGGCCA	-0.229458819457412	-0.565446629285447	-0.890895946804845	-1.69011113478566
PDZK1	GAGAAGGCTGGCCTTCAAGA	-6.07853682436319	-0.2730809275457	0.69969596333727	0.556151501020973
PDZK1	TTCACGAGATAGCAGAGCCG	-6.34605296992759	-0.76724644595244	-2.59715666534174	-4.07640916378537
PDZK1	CAAAGTCAAGAACTGCCCAA	-0.0801435206815508	-0.574484674464525	0.143359170492518	2.33440735353851
PDZK1	GGTGTCAAGTGGATCAGCCA	-4.95183541170638	-1.46144683823226	-1.20853377878958	-1.59572849861345
ATAD3A	GAAGCGGCCGGCGACAAGCG	-2.29043588157385	0.60689541833194	0.149410008865801	-2.58426873808516
ATAD3A	TGTCGCCGGCCGCTTCATCG	-1.07099498042934	0.306117788443478	0.0503258005391896	-0.599172391118494
ATAD3A	AGTGGACCATCTCATTGATG	-0.113592483982186	0.468764888850435	-0.403106596761265	-0.577915971705329
PRKAB2	ATTGGTGCTCTCCCTCAGGG	-0.932574040253668	0.259949327483816	-0.063827941614802	-0.899320568321001
PRKAB2	TTCAGACCAGCGGATAACAG	-1.81025843073015	-0.502713697738777	0.319170778054184	-1.44077344298231
PRKAB2	GCCAAGGCTGCACGCTCCGA	-3.87539437169871	-0.266518135092006	0.584318078810592	1.36585497188569
PRKAB2	GTCGCTGGTGGTGTTTCCCA	-2.67478210990937	-0.566017573456564	-0.867627893791213	-0.239543445020484
FMO5	TTGGCCTGAAGCCTAAACAC	-4.5831406342037	-0.729507668248486	0.237675802069872	-0.276254689891991
FMO5	TCGAGACTATAAGAACCCAG	-2.95088865503946	-1.34093765710606	-1.12362668315186	1.31541509451744
FMO5	TCACCAGGGAAGCTTTCCAG	-4.17579975459949	-0.717850575334169	-1.81751679095851	-0.205359782386813
FMO5	GAAAGGACTGATGACATCGG	-0.454729068383513	-0.357708069116693	-0.46069984650299	2.69469247466611
CHD1L	AGGAGCAGGACTTACGGCAG	2.43702583693538	0.112543884332069	0.0410741050589367	-1.36175077636423
CHD1L	GCTGCATAAGACCTTGTCAG	2.00574807631273	0.647795393539403	-0.223276470290291	-1.84879560641055
CHD1L	TCTGCAATGCTGACATGCCA	-1.44171699521869	-0.471719476774542	-1.27508981323183	-2.61583264676659
CHD1L	AGTTGGAGACCACCTGACTG	1.62913224221198	0.516921674017096	-0.13052849619305	1.90040250819545
BCL9	ATTCCAGTAACCCTAAAGTG	0.89926099503603	0.29609412757353	0.00834707698248494	-0.556351351553213
BCL9	ACACTGGGAGAGAATCCCGA	-1.14633604349397	-0.0213743260980106	0.00862331689826146	0.513648002588668
BCL9	ACTTCCAGGGATATTCACAG	-1.27959067899607	-0.121936757813987	0.242891271707303	0.964631770133376
TMEM240	TGCGCGCCTGGAGAGCCGGA	-3.89052319256787	-0.255681617521049	0.222860923987959	0.0881965732257228
TMEM240	CGTCACAAAGTAGTTCTCGG	0.21264239268311	-0.426850313869182	-0.460308435224283	-0.792674981236714
ACP6	GATGATCGAACAGAGAGCTG	0.459991071896401	-0.29565169809977	-0.226834852172747	-1.27865691754997
ACP6	ACCAACCTTCAACCCACAGG	-3.16295069890781	-0.722161522102928	-0.504168123581969	-2.90053989644062
ACP6	ACAGTCACCAATCTAGCTGG	0.0352859027782042	0.270837527117981	0.357140137215728	-0.331351392938344
ACP6	GTGCAGGCAGTACGCCAGCG	3.04740117602746	0.0829180879397518	1.03309088075903	0.849318092665968
GJA5	AATGAAGCCCACCTCCATGG	-0.229174513352998	-0.42697655947685	-1.63419449463426	0.0114570089063966
GJA5	TGGCTCTTACGAGTACCCGG	2.27493739902316	0.253802330221562	-0.236916297467488	-0.459627335635477
GJA5	GGAGAAGCGCAAGCTACGGG	0.1417008514354	-0.892505818919036	0.0611687754984311	-2.66168519707962
GJA5	AGTACACAAGCACTCGACCG	-1.353541454538	0.272033649523291	1.10288511917346	-0.0616589832316619
GJA8	TGGGCGACTGGAGTTTCCTG	-2.60997266550038	-0.328681201494907	-0.769204710467361	-1.62579309070618
GJA8	AGAGGAGGGAGCCGAACCCG	1.63026515014301	0.533061960679806	-0.428824122813203	-1.09444214220555
GJA8	AGCAGAGAGGCTGACCACGG	-4.69363653326997	-0.133621519474513	-0.474751709659786	-0.347493102584785
GJA8	GGAGAAGGTGGCCGTGCCAG	-2.09252411247562	-0.0217183752163246	-0.27318806222222	0.774796087836443
TMEM240	CATGTCCATCAAGCACGCGA	-5.24584965075743	-1.85209200375235	-1.82246629750461	-2.82857253378096
SSU72	GATCCAGCACACGGAAGACA	-7.26950235999776	-1.53055139369066	-4.89246981524705	-7.26950235999776
SSU72	GGACATCCAGGACAACCACG	-1.15395490016047	-1.28941319391053	-7.37195084458844	-7.37195084458844
SSU72	AGAGAGAGTGTATGACCAGG	-1.65214595136619	-0.280525081934917	-2.81873550014785	-3.42502976951753
PPIAL4D	ACCAGGGATGGCAAGCCCTT	0.182583178158628	0.629131627872215	0.0528098934573515	1.57954765603419
KAZN	AGACTGGCGGAACTGAGCGG	-1.05298165094687	0.198200578153196	0.32973110345984	0.782715605492736
FCGR1A	ACTGCTAGAAGAGAAGACTC	-6.6151832487959	-2.51713745868254	-3.43094679366137	-4.84167232721321
FCGR1A	CTGGTGCGAGGCTGCCACAG	-4.87417170749726	-0.893499602584325	-1.82745758324849	-2.22807668819313
FCGR1A	AAGGACATTTCCATCCTCTG	-6.37794830590043	-0.921897542943969	-2.95965065013209	-5.46976568032376
FCGR1A	GCACTTGAAGCTCCAACTCA	-2.22713658935603	-1.65225268545459	-3.60651586746851	-2.50135620602565
HIST2H2BF	ACGAAAGTGCAGAAGAAGGA	-7.0169865581701	-1.23116223243669	-0.303181725886928	-2.69883934115252
HIST2H2BF	TGTTACGAAAGTGCAGAAGA	-3.30551879930732	-0.349719142776007	-2.34317326286383	-1.16037410137973
HIST2H2AC	TCTTTGGTAACAGAACGGCC	-5.01678709612518	0.205595457381193	-0.591074985311151	-1.49297212112682
HIST2H2AB	TCTTGGGCAACAGGACAGCC	1.24872666148528	-0.128087506768502	0.272690550373992	1.93144113949126
HIST2H2AB	AGAGCTCAACAAGTTACTCG	-6.13260198062993	0.102491690701485	-0.329624282694509	-2.42174072487935
HIST2H2AB	CGGCTAGTTGCAGATGGCGA	-1.03758692156347	-0.134060584960361	-0.953851148940092	-4.06633804154584
HIST2H2AB	GACCGCGGAAATTCTGGAGC	-3.97243059990141	-0.135938935851479	-0.0317022909341782	-3.11619450093225
BOLA1	GAGCTTCGCAACGAGAGCGG	-4.6342427061516	-0.437270660963546	-0.825182440417943	-1.88490113545443
BOLA1	AAGTGAGTCTCACTGCCAGG	0.00652126468963221	0.263113057572806	0.269868615198405	-1.99625536428258
BOLA1	GAGAGCTCACCACAGCCACG	-0.166506611455348	0.293344633833058	-0.140295231275358	-0.156783305551681
BOLA1	GTTCTCTCTCCACTGGGCGG	-0.924896718462898	-0.314252001143257	-0.710949383775876	0.119838799679767
SV2A	TCACCTCTAGGAAGAAACGG	0.977547857977423	-0.302055406239129	-0.11229069167353	-0.789042754789286
SV2A	TCTGGCCCAGGAGAAACGAG	-0.286681459704064	-0.0908732041709044	-0.304921695898724	-1.1000653218118
SV2A	AGAGGAAAGTGCCGTAACCC	-0.895421321428155	0.623788049750554	-0.058244445603524	-0.181704608024583
SV2A	AAAGCATGCGGCCAAGAAGG	-0.558528539144409	0.0872165181591154	-0.130131002440883	0.421225357858511
SF3B4	ACATCCTCACCCATTCCCAC	-2.84709343919854	-1.65634667021333	-3.68381616700492	-1.51221634191933
SF3B4	GACTCCAAGGGTGAGCGCCA	-6.83981193221375	-1.02787109691032	-2.32428767752558	-4.90548751363803
SF3B4	AGGTTAGTGAACCGCTGCTG	-4.08804565003431	-1.99607748939141	-4.33906288402538	-3.13621812152649
SF3B4	GGAGATCGGCCCGGCAGCCA	-2.55123684809865	-0.844467200995675	-3.45379385130025	-5.15005396945997
MTMR11	TAGGGACCCAGAAGTAACGG	1.89681782432244	-0.0796585502136136	0.2528411723826	0.174165519765435
MTMR11	TAATCGTCCAATGTTGACCA	-2.65511852119632	-0.639944929639952	0.110425946125511	-0.92804732754959
MTMR11	AGGGTCACCTTCCAGCCCTG	-0.651380836101322	0.0762331665203346	0.105677026182724	-0.937226066488893
MTMR11	ATAGGGCATTATTACCTGGG	-1.86489492832639	0.596554641044104	0.256256435931283	0.594880577303093
OTUD7B	CTGCTTTCAAGACTCACCAA	-2.95357927396348	-0.803237972380969	-0.628063195749061	-1.37820853224732
OTUD7B	GCACAGATGGGCATTTCCAG	-1.32373227930805	-0.0453991418942197	-0.983467526017238	1.41281494488697
OTUD7B	GAACGATGTCATCCTGCCGC	0.695564160326314	0.0779537281155349	0.63484214249744	-0.446187601896755
OTUD7B	CTAGCGCGAGATCTCCTAGA	-1.97598688047758	-0.368073404705294	-0.605834769890312	-1.1656119379693
VPS45	ACAATCGGAGATTCTACAGA	-6.25464628410543	-0.842790103965383	-1.13127010661313	-3.35735447046173
VPS45	TCGTTATCAGCTCTCATCAG	-1.50755050672724	0.243416965562363	0.0355679662183093	-1.13676260320299
VPS45	ATGGAGGAACCTCTGTCCGA	-5.97572159266089	-0.743698643911494	-0.952560715611748	-0.0280461538793553
VPS45	TTAGTGGACATATCAGGCCA	-5.12977254551861	0.41029433238868	-0.5617568404733	2.276338203393
PLEKHO1	AGAAGAACAATTCCGCCAAG	-0.617709188217406	-0.0404497866392068	0.185688053418311	-0.829985136138885
PLEKHO1	ACCCAGCCGACCTTCTCGGG	-3.23373796528268	0.257773347892929	-0.016730939438852	-0.390495758177758
PLEKHO1	AGATAGGATCTCCTCCAGGG	0.425323026270662	-0.0723406640117235	-1.82537815925131	0.41178950077728
PLEKHO1	GAATCCGGCGGAGACCGAGG	-7.07336276759558	-1.61116582302697	-3.98751580298477	-3.9590473662556
ANP32E	AAACGAGATGCTGAAGACGA	-1.21801031312423	-0.401321831004234	-0.599062811116909	2.4538144248744
ANP32E	AATGAAGCTGGTCCACCGGA	-0.944673204516241	0.123721361809005	0.00353191554942622	-1.63330878603242
ANP32E	TCAGGAGGATAATGAAGCGC	-5.37947490697568	-0.4099960977315	0.119936449837987	-0.402508201155723
ANP32E	GAGTCATCTCACCTCCTCCG	0.377726525387106	-0.503576100867645	-0.2116670497095	1.87761600153572
CA14	AATCACCTCCAGCAGGAGGG	-2.83840109046292	0.474406968779165	0.162525792379038	1.29370414999385
CA14	TGCCAGGCTGGTCATATCCG	-0.692909917552296	-0.112107489375946	-0.0222897719438597	-0.106503172414038
CA14	CAGTGAAGCCACATTTGCAG	-3.01539564732265	-0.8132950336665	-3.09865614406274	-4.55041401883865
CA14	TAGAAGGTCCCAGATTTCAA	-2.57278127719245	0.0313161178619445	0.391370305657006	-2.21399599246111
APH1A	GCTGCGCTGAATACTTCGGA	-4.00689295281088	-0.868985472176854	-1.58443876116612	-1.51478900778395
APH1A	GCAGGCTGGCCTCATACCAG	3.05218834025814	0.303644630844711	-0.115585426913084	1.15933604202294
APH1A	CAAGATGAACCAGACCACAG	2.80040611721079	-0.290402936875747	0.470900081138542	0.15987772702031
APH1A	TGAACCAGACCACAGAGGCC	-3.9932163100274	0.109179063711476	0.676982883536708	-0.0548639165395759
C1orf54	CATGTACTCACCATAACTGG	-2.58389864497224	-0.374125816403931	-1.93502202796777	-1.92219197458377
C1orf54	TCATGTACTCACCATAACTG	-1.79281946867274	-1.52490657387301	-0.837969657109894	-2.7841843140881
C1orf54	AAAGGCACACGACAGGAGGA	0.901375974141712	-0.624483026744079	-1.53559006318878	-2.54334730226154
C1orf54	GAACAAAGGCACACGACAGG	-2.57854450158418	-0.640186785105427	-0.958304067089013	-1.71894527214955
C1orf51	GAATAGGAAGAAACGCTAGA	-0.887863176678496	-0.137937132495614	-0.760741673819436	0.666454246780447
C1orf51	GAGACCAGTCTAAACACCCA	-0.826120854271906	-0.500989045091361	-0.404595218687989	-5.54869735468744
C1orf51	CCTCTCACAGACCTACTCAA	-2.31023373769905	-2.06158593143199	-1.92924522489832	-2.07371819617124
C1orf51	AAGCAGCTGAATCACTGTGG	-0.356643254955804	-0.584227360471537	0.222379044156869	0.0666550217540829
MRPS21	AAAGCTATGAAAGGTGCCGG	-6.50472149738958	-0.667128534786316	-1.4841287606174	-2.79386024163901
MRPS21	GTGCCGGCGGATCTACAACA	-1.56553350022214	-0.613261847009193	-0.968526091800977	-2.38704906797533
MRPS21	GAAAGAATCGGGCAGATCCG	-5.49554498533203	0.503892743353894	-0.256179694639827	0.29914081412809
MRPS21	AATCGGGCAGATCCGTGGCA	-3.54819961948771	-0.720839394599343	-1.3776380515172	-1.39437340111426
PRPF3	GGGTTTCTCAGAGCCTACGG	-2.72942522293605	-0.306853289459345	-3.38477768545948	-5.48770901091393
PRPF3	ACAATACCTGAGGTGTAGGG	-4.22386674386714	-0.468272362157235	-2.71090737664336	-2.58842298842219
PRPF3	CATCGGCAATGCCAACATGG	0.822268264586508	-1.42995378674523	-1.76474762637679	-2.3067446794341
PRPF3	CCTAAGAAGGAGCTAAAGGA	-6.80027228281157	-2.1456222750298	-1.52407176730601	-6.80027228281157
RPRD2	ACAAACAACCGAATAAGCAG	-1.43749646531377	-1.49887728667906	-2.72236131125558	-2.11714907290795
RPRD2	GCAGTTGTCAACTATGAGGG	0.0236584525011532	0.325903526593931	-1.20078347217274	-1.9010320345835
RPRD2	AGACATGGAACTCTCAGATG	-2.59095938066715	0.00975517216500243	0.254991666205161	0.402716641131185
RPRD2	GTTTGGCAAAGCCAATGCTG	-4.80536714034162	0.0591255373939825	-1.6608975100006	-2.59126007094852
TARS2	AAGCCTGTAAACCTTGGAGC	0.258707645532092	-0.543791878382052	-0.501762054970323	-2.40505017529073
TARS2	GAGGTCAGAATCTGTCTCCA	-6.12194982317841	0.188357802393132	-1.27072028793843	0.1025325438692
TARS2	GCAGCAGCTGAACAATTCCT	-1.11648260780183	-0.975098297654391	-1.67420990675477	-1.31161921737887
TARS2	CTGCTGCTCGACCCTTCCGG	-1.11859072466534	-0.181833310955025	-5.03074752497256	-3.1809986696456
ECM1	AGCCAAATAGGTCAAGACCA	0.568544986398603	0.512392356894399	0.109472414248803	-0.844560032226176
ECM1	AGGCCAGAGCACTTTCAAGA	-2.86477812417205	-0.462997020504197	-0.0874805586226159	-1.08397248805615
ECM1	AAAGGGAGGGCCATGCTGAG	-1.83465589603943	0.157703344072003	0.717042455328978	0.101407165750663
ECM1	TCTGGAGAAGGCCGCCCAGG	-1.30796349347965	0.0458562777643348	-0.205036542676618	-1.84906260380941
ADAMTSL4	GATCCAAGCAGAGCTGAGGG	-4.35499882439978	-0.449190387287938	0.0307963604215811	-2.05811098457509
ADAMTSL4	GGAGACCCAGGAGATTCGAG	-3.70142484079135	-0.157749045900576	0.0312546868330461	-1.49684059394997
ADAMTSL4	GAAGAAGCCACCTTCTCCTA	0.311018050456187	-0.701093498992648	-0.188215751481231	1.74550421998342
ADAMTSL4	GGACATAGAAGCGGAAGCCA	-1.55449476510559	-0.157936473266241	0.213578897605926	-0.702880528286648
ADAMTSL4-AS1	AAGGAAGGGCTGCGCGGCCG	0.740482649644154	0.0523911636388865	0.782397244294867	0.50735111182682
ADAMTSL4-AS1	GGGTATCTGCGCCTTTCCGC	-4.04301740183411	-1.25936190140083	-1.9643538421818	-3.03077167170509
ADAMTSL4-AS1	AAGCCAACTGCCCTTCGCTC	-0.612300396045619	-0.57281977917722	-0.742834011720889	-2.46348165039979
ADAMTSL4-AS1	GTACGCATATCCCTACGCTC	-1.77345306489995	-0.716742997323768	-1.40461236895946	-0.624661272063776
MCL1	CATGTAGAGGACCTAGAAGG	-0.23719863032224	-0.506852597407454	-1.36354937766616	-4.22841546651808
MCL1	AGGCGCTGGAGACCTTACGA	-4.71539294373426	-1.19181085278887	-1.35616449034015	-4.67542375478824
MCL1	TCTGGCGTGAGGGTGGACGG	-6.51289832423968	-0.565201410754264	-0.115536980664104	-4.18193388815966
MCL1	GCTTCCGCCAATCACCGCGC	-0.820290518799784	-0.774233480657383	-0.186274066635672	1.22814298484116
ENSA	AAGCTTGCTGGTGACGAGCG	1.35038419895109	0.133870188204499	1.11009669728545	0.116061916314001
ENSA	ACGAGCGAGGACTTTCTCTG	0.362949640702168	-0.662625556363632	-0.0948819781346604	-0.632016783271564
ENSA	TCCTCGCCGGTCTCCTCCGC	-3.9407329984799	-0.459097856838415	-1.65122096637634	-2.65169126846893
ENSA	AGAAGAAGAGAACCCTGCGG	-3.68521617596306	-0.353594029681316	-1.1750095262837	-2.17128860393662
GOLPH3L	AAGATAGTGTACTAGAGCGG	0.195506823885504	-0.366855373637798	-0.253155370175691	0.26749016967611
GOLPH3L	ACATGGATAGAGCTACTCAC	0.439308843068144	-0.435730663565324	-0.66424527239572	-0.560071255578556
GOLPH3L	ATATCATCAGGCCTGCGAGG	-6.69212502357293	-0.787885730053512	-1.1475051668405	-4.01575788513631
GOLPH3L	TCTTGCTTATTTCAGTGCGA	0.900675225204431	0.0707541633194406	0.164549988946348	-0.115400620806351
HORMAD1	ACCGGGAGGCTGGTAATCTG	-3.6413612154033	-0.962353123628213	-0.401351465543124	-0.624594376153197
HORMAD1	CCAGTTGCAGAGGACTCCCA	-0.764967698167236	-0.00583080454737495	-0.511942158528492	-0.249984123076559
HORMAD1	AGTCCTCTGCAACTGGGCAG	1.43628287599536	-0.132624678064099	0.213636914934966	-0.0263595545973931
HORMAD1	TGGCCACTGCCCAGTTGCAG	-0.269465453220179	-0.336522047227644	0.714711498762608	-0.909122129910581
CTSS	TATGGAAACAAAGGCTGCAA	-2.33268420879089	-0.698599777095339	-0.794717030945353	-1.66417618183756
CTSS	TACCTACCATGTCTCCCAGG	-1.92698567950962	-1.08221156906478	-1.55909996161642	-1.55383002935712
CTSS	GAGATGCCAGTGGTGATCCA	-0.627037779780466	0.213345122188378	0.942509642964875	1.33541304511097
CTSS	GTTGCATAAAGATCCTACCC	-5.34370070409924	-0.373370518906107	-0.0854037300648356	-1.49968141863635
CTSK	GGCAAGGCAGCTAAATGCAG	0.174783514556959	-0.427442520665317	-1.79846937507371	-6.08951315896496
CTSK	GTGTCTGAGAATGATGGCTG	-0.519556070522066	0.332566142025756	-0.0698372030742105	-0.709493246886566
CTSK	ACTGGCTATGAACCACCTGG	-1.45710101390418	0.283957678096769	0.163257427378475	-1.05553182507297
CTSK	TACAGAGCAAAGCTCACCAC	-1.30596585048361	-0.808459246975048	-0.0582817635980168	-3.13099515274186
ARNT	GAGCTCCAGCTCCTCACCTG	-0.819462308653281	-0.431403283145887	-0.407679283252206	0.955985011201395
ARNT	ATCACAGTGAAATTGAACGG	-0.728451678854056	-0.669757257434008	0.426106995816261	-2.36861330672478
ARNT	GTGGAGGAGCCATTGTCCAG	-2.04878887555733	0.155411774659049	-0.326800417883574	-0.203101488056928
ARNT	GTTGGCAGTAGTCGCCGCCA	2.69914743420876	0.000526340141904669	0.248815037694742	-3.48157166565333
SETDB1	GCATCCAAACCAATGCACCC	1.84871259460124	-1.53792415676981	-0.44292459484944	-1.84931712683278
SETDB1	GAAGGACTTCTACTCCAAGC	-2.10677196678433	-0.875420297990361	-0.329183712137871	-0.796600458535371
SETDB1	GCAAGAAGAGAACTAAGACT	-4.45142622943925	-0.271272860938013	-0.126287913009405	-2.29466854664546
SETDB1	AAGGAAAGAGTCTACTGTCG	-0.743071474766458	0.120205009661168	-0.707596372526034	-2.42766122188962
CERS2	GAGGAAGCCTGACCTCCAGC	-1.93462670351239	-0.513857252382595	-0.24414799874495	-0.264474374628874
CERS2	GAAGAGCAGGGACCAGTAGA	0.565881609335337	-0.129832042451601	-0.126442934084406	0.201126376107809
CERS2	GAACATTTCTACCTGACCAG	-1.76226092534149	-0.736656021234102	-1.14161776079971	-0.954796923989752
CERS2	GCTGCCTGTGAACTTGACCT	0.0116815567251063	-0.414792914569515	0.145066654781309	-1.54473346662502
ANXA9	GATGGCACCGTCCCTCACCC	1.677595083796	0.355217311931027	1.2675014230766	0.102191634383147
ANXA9	GCGTGGACAAGGATGCGCAG	-5.7359843525457	-0.119180891641583	-0.0229370934768403	-2.89903643542127
ANXA9	GTTGGTCAGCACGTCCACAA	0.01543542294307	-1.13080117102502	0.0282058001921683	-1.29389765553944
ANXA9	GTAGGCCTCAGATTCTGCTG	-3.29089432363921	-0.105567399329216	-0.881761023105756	1.53884985529186
FAM63A	GTGGATCAACAAGCCAGCCA	0.759659919545555	-0.0419342758791315	-1.11827133529127	-1.60859330841429
FAM63A	AGTCCCTCTGACTTCTCCTG	-3.35964465739631	-0.111398979979979	-0.157548557925653	0.49807160404894
FAM63A	GTGATCACTTCCTTCTGCGG	0.3871935286779	-0.65864964285554	-1.23106453040189	-4.65208778745349
FAM63A	AAGCTAGCTCAGCTCCACCG	-0.751025335829666	-0.664274254335454	-0.608002757980671	-0.638483496107811
SSU72	GAGCAACCAGAACCGGAGCA	-3.66159058602146	-0.183524764092579	-1.99263254676466	-0.945039751144233
PRUNE	AAGACAATGTCACCTCGCAG	-4.97552565845822	-1.27955707243595	-1.72827540210024	-0.598709184242919
PRUNE	TGACCGAGAGAATCCTGCAG	-1.89894197654405	0.014336071126289	-1.28082351708037	-0.942535721056548
PRUNE	AAGCATGGAGATCTGCAAGG	-5.9574924459726	-1.13908906469156	-1.21647242808742	-1.47096872711959
PRUNE	GCTGCCTAAACTCTCTGCTG	-2.53128564983539	-0.995876577163176	-1.44585153803386	-3.72549653087377
BNIPL	GACTCGGAGCAGCTGGACAG	-0.952469284060141	0.295544395425179	-0.112947253771576	0.403627589373359
BNIPL	ACAGCTGAAAGGCTGGGCCG	0.565277611437368	0.798169682386138	0.798818466810927	1.08389840370898
BNIPL	TGACGTATCCAGCTTAGAGG	-0.602916799084857	-0.66023007586323	-0.752048248461879	-2.02613418784852
C1orf56	AAAGCCGGTGGACACCGTGG	-0.0503031886721583	0.210565381216523	-0.461970762585693	0.634556932212782
C1orf56	GTCCTCAGTAGACCTCCCGG	-3.3205213473746	-0.582653377716975	-1.07512271843162	-2.04302829354425
C1orf56	CGCAGATAGACAGAAACCAG	-0.248338295023598	-0.378823877167184	-0.130569652852834	-0.159620781817676
C1orf56	GATGAAGTGGCCATTACCTC	-5.01652720523873	0.0235053483441954	-0.576516820999689	0.171314061109243
CDC42SE1	TAGGCCATGGAGCAATTCTA	-0.224220982867839	-0.00317374204485965	-0.128211724301124	-1.225970744225
CDC42SE1	AGGGAAACCGAGATAGGCCA	-3.40460665446127	-0.874427408477616	-0.254138640051409	0.642628844282108
CDC42SE1	GGCCGGAGATGGACTTGCCA	-1.24072740024482	0.253295344683386	0.337601415122311	1.15168135067708
CDC42SE1	GATTGACCGGACCATGATTG	-0.565746075990309	0.0766459329737321	-0.599467847336381	-2.81170983067032
MLLT11	AAGGTCAAAGACAGCAGCGT	-0.970786980251578	-0.243451982650834	-0.47864333397813	-2.96941084112821
MLLT11	TGAAGGTGCTGTACTCAAGG	-5.37967318832451	-0.422202580213582	-0.139265733265745	0.31796591292975
MLLT11	GCAAGTCCAGTTCGAAGGAG	0.21479132676047	0.33435965800791	0.863387334420929	2.60317551638823
MLLT11	TTAGAGCAAGTCCAGTTCGA	0.146358525671628	-0.262375412113291	-1.19523675350203	0.124391501034247
GABPB2	GCAGAAGTACTCCTTCGAGC	-3.04487565384419	-1.7382791332246	-0.742268215794019	-0.657295023747655
GABPB2	GTAACTCTACGACATCTCGA	-3.63667392741088	-2.11703709756089	-0.967645124810465	-3.12675167368902
GABPB2	AATGGAGCAGCCATACTCAC	1.98390598112698	-0.270753405869727	0.0635531314813234	0.681112299026812
GABPB2	TGCAAGGGTAGCCAGCACTG	-5.37445491443889	-0.0587041277974008	0.090395142312337	0.399457093025388
SEMA6C	GGCCTGGAAATCCGCAGCTG	-2.43534663809546	0.421883040896895	0.686249996172966	1.5234842375976
SEMA6C	TCCCAGACGCTCCTTGCCTG	-0.681109481950956	-0.33244299823302	-0.203117926027553	-2.21715563320861
SEMA6C	TTACCGGGCAGCCACTAGCA	0.780722914888919	0.3375731695697	-0.170698201674675	-0.610888439959192
SEMA6C	TGAAGGTCAGAGATCAACAG	1.11475336440994	-0.524687062747258	-0.0839665941694454	-0.358680841844267
TNFAIP8L2	GATCAAAGTGGCCATCAAGG	-0.751335476575186	-0.470583098968557	-0.17689917999878	-0.630666655842718
TNFAIP8L2	GTGGCTGTGCTGCACCGCAA	1.47487908330963	-0.0260651249457453	0.426299252537707	0.769037931398872
TNFAIP8L2	TAGCCAGGGCCAGCTCACTG	1.90016613392955	0.162821590813069	0.107886167761181	-2.0362236561043
TNFAIP8L2	CAGAGAAGTGATCAAACACG	-0.0999652601939127	-0.83638098739313	-0.994115368754799	0.241758195772476
LYSMD1	AGAGAGGTCATGGATGGGCG	-1.34338664123698	0.330358216659983	0.0500836813507499	0.402657749102382
LYSMD1	ACAGGAGCAGGACGTGCCAA	-2.56202196515629	-0.0727069423651754	-0.450552526212701	-2.05967333000839
LYSMD1	GAGCCCAGAGACCTGTTCAA	-4.1008988859749	-0.571960955245326	-0.596078613446041	-4.64870831315533
LYSMD1	GCTGGACTAGCACTCAAATA	0.969292551194509	0.782492365058173	0.899704338263324	-1.1554196982513
SCNM1	GAGGCGCTGATGCTTCGGGA	-2.19778436337933	-0.746286335076364	-1.1356566604441	0.842514949815595
SCNM1	GATGTTTCTTGCCTGCACGG	-1.55069450818144	-0.386605600734704	-0.0352702119100492	-1.76342333028286
SCNM1	AGTCGTGTCTGAGTTAGCAG	-1.72291775281355	-1.11496185909503	-0.558405536979423	-2.20035521804408
SCNM1	TCAGAGGTCAAACTCCAAAG	-0.850744278050466	-0.467392220812499	-0.231203155290368	-0.990199900137566
VPS72	TGAGCGGCCACTAACCCAGG	-3.5789174208573	0.24003929512473	-2.11019271160101	-3.55510039651585
VPS72	GCCTCGAAAGGTCAACACCC	-7.17476323548951	-1.30573351180559	-0.922959528711108	-0.288283792974554
VPS72	GAAGCGCCGAGTAGTCACCA	-3.57767638716695	-0.396589675986765	-0.792213772900893	-1.10040377125337
VPS72	TAGGCGGTATGAGTTTGGCT	-3.99065277831981	-0.452118738070214	-2.56304833306233	0.583067312877644
PIP5K1A	GACCGAAGACGACGGCCCGG	1.39101796572731	-0.271490269658397	0.681889263254479	-1.93492441507493
PIP5K1A	GTTAGGCATTACCCACACTG	-5.81160258946215	-0.648572782641595	-0.87478403116708	-2.19712634133865
PIP5K1A	AAGGCTCAACCTACAAACGG	-2.27531745848255	-0.859091572604457	-1.74464569955108	-4.31057676441899
PIP5K1A	CAAGGCACAAGTGACAACAA	-3.25913867462127	-0.960627634209909	-0.912038144126938	-1.40087348756507
PSMD4	GATGGTGTTGGAAAGCACTA	-0.8472032942826	-0.548718001841682	-6.17444110728268	-6.17444110728268
PSMD4	GCTACATACTGTCCAACCCA	-7.69303583165573	-1.4921228673007	-5.59010450620128	-7.69303583165573
PSMD4	GCATCAGCCAAACTGGGCCC	1.23612958104827	-0.33248004540332	-2.96003436006852	-1.00704718553523
PSMD4	GCTCTTCCATAGATACACGA	-7.38091345175485	-2.19007149603159	-4.63831031941082	-3.38848591898231
PI4KB	TGTGGACAGCATCACCAGCC	1.14591806180121	-0.296835075280127	-0.0878769783610265	-0.821032208061307
PI4KB	GATCCGGGCAGGGACACTGG	-7.70379055790585	-1.62125290722794	-3.81797293001932	-2.89589543550665
PI4KB	GTGGTGGTCAAAGCCAGCAG	-2.2051074353246	0.626083747245144	0.35428112588648	0.961674786153772
PI4KB	CCAAAGGAGCAAGAAGACGG	0.752832358678352	0.167961660568561	0.624703181228878	0.589968561859963
RFX5	GAAGCGGGCGACCTCAACGA	1.4554683758221	-0.577053926026573	-0.981135154598562	-1.59821934212481
RFX5	TTTAGGTCAAGTCCAGGCAG	-0.429932185711003	0.133030092774826	0.222521657231618	-1.02104139820147
RFX5	GCTCGAAGGCTTGGTGGCCG	-2.36464327644016	0.972508544657419	0.363750851261515	3.16344703018425
RFX5	GTGTTTATGATGCCTATCGG	-3.5410265254054	0.644129805286235	0.349669876154596	1.43270992196717
SELENBP1	TACCAGAAGTCATAGCCCAA	-6.32941929943008	-0.462023942216453	-0.632318929906811	-0.489808101936066
SELENBP1	GAAGTGATGATCAGCTCCCT	-1.14322537726601	0.256326634789752	0.297860936023723	0.578314420560798
SELENBP1	GGTTGGGCATGGGCAGCCGG	-1.33344287147366	-0.530189259128338	0.133008503029499	-3.89680371179971
SELENBP1	TTACCGAAACACAGGCACTG	-2.13454554773465	-0.771994061978886	0.711980858929762	-1.63315974669673
PSMB4	GCGGTCCGGACTTTGGGCGG	-0.452725539180266	-0.891633965781549	-2.18444693414675	-5.1683324049607
PSMB4	GATGTTGCGGAAACGAGCCA	-3.84481066860024	-2.2272532759375	-2.94283828180534	-2.15680161290039
PSMB4	GCGCCGGCTGTACATGGCCC	-6.84629778760419	-2.3926274274216	-3.05098443581454	-6.84629778760419
PSMB4	CAAGCATGTCCACATAACCG	-5.70119921323301	-2.41498920812375	-6.41959185156738	-1.61666027266422
POGZ	AAGAGTGGCCGGGATGACGG	-5.74809393257915	0.0840518944494795	0.238645654447045	-0.72133411694835
POGZ	ATTGTGCTGAACGTACAGCA	-2.56453408727506	-0.198935978102184	-0.0529344242222285	-0.393454629063111
POGZ	AATCCTTTGGTCCAGCAAGG	-4.8026232763199	-0.363610436924341	-0.401373459852262	-1.33926582488911
POGZ	GGTGCCCAGCAACAGAAGCA	2.36721142128629	0.166758532855858	0.00341659310172737	0.0744552822977669
CGN	GAGATGGGCACTCTACGTCG	-1.77473288072251	-0.790405269238763	-0.581813218203884	-1.18353245017239
CGN	ATATGGTCCACACTGCCTGG	0.830609091525672	-0.117427338338182	-0.957810221640099	-0.578971365817681
CGN	AAAGTGAAACCTCTGTGAGG	-1.49075676181259	0.0805136941061857	0.444684499632603	-2.11225310512795
CGN	CATGTCGTAAATCTTCACCC	-0.802555912194568	-0.490432368715514	-1.43398888269943	-1.98279443733108
TUFT1	CCTGGTGGACGTGCACCCAG	0.829249852064387	-0.0030170474062361	1.46862519731473	-0.442050517442802
TUFT1	GGGCAGGAAGACCTATGCCA	1.48507302035319	-0.0811169416274149	0.156553787950056	-3.02057365243618
TUFT1	CTGCCTACAGAAGCTCCGGG	-0.241569779168437	0.0382545015506519	0.445864705176358	-1.58992143713705
TUFT1	TGGGCTGCTGTACAGGGCTG	1.5122810877097	0.640872785178968	1.48856858343269	-0.494510801127297
SNX27	TTGACGATGCGCACGACCCG	-0.204835270830921	-0.187791232808719	-0.326176304988525	-0.0606086134043693
SNX27	GAACCACGTGAATGTTGAGG	0.477009579745683	-0.574840835667081	-2.80338993778094	-2.25890751338776
SNX27	CTGAGAGTAGCATTACCAGA	1.76341287287763	-0.295951262671366	-0.0445011374642457	0.0597591365461225
SNX27	GAAAGAAGTAGGTAACAGCA	-0.291624443969469	0.306017383304072	-1.89070340103057	-0.446427768882862
CELF3	GTGGGTCTGGAACTTCACGA	0.682977065845956	-0.0370965521414242	0.443733750933684	1.36311555804931
CELF3	GCACTCGTCGATGGTCCCGA	-0.255128891923679	0.0781905071053917	-0.864588658855237	-1.19567592460012
CELF3	CGAACAGAAGACGCTTCCAG	-0.51287889941891	-0.419846110952122	-2.07982151396604	-0.279819526340416
CELF3	AAGTACACCGGGCTGCACAA	-0.953633028435607	-0.192070351344023	0.313472513978223	0.225633824170472
RIIAD1	TTGCTGCAGCGGCCCGACCC	-2.77695503508809	-0.615844151723351	-0.180842774917931	-1.13437639706498
RIIAD1	CTGCGCTGCGCTAAGCGCCC	-4.82083932018773	-0.500266862805951	-1.60241875457463	-2.48628345917197
RIIAD1	GGACCCACAAAGAAGTAGAG	0.447664976644245	-0.0665943948842056	0.47089652087536	-2.27777139970766
RIIAD1	TGAGCCACTCTACTTCTTTG	-1.7491553465071	0.52834058309597	0.142671024189442	-0.035815940709762
MRPL9	GTTAGCCCAGCAAGCTGCCA	-3.45285370493736	-0.718967272759217	-1.46265914525259	-4.68454272728177
MRPL9	ATTAGAGAAGATCCAGACCA	-1.20069954836322	-0.114650320048523	-0.316259968628573	0.0198099469476958
MRPL9	ATACAGCCAGTCCCTGAGGA	-5.42429844375122	0.025484953578939	-0.79350666682438	-0.474700253145022
MRPL9	GAAGTTGCAGGCCAGGTCAG	-0.165665269322777	0.433862394771711	0.441186846637289	0.0846673266880504
OAZ3	TCCCTAGTAGGCCTCCAGGA	-2.91394342520562	-0.234849482489381	0.202701885726473	-0.477641546511636
OAZ3	AAGGCCGTGCCAATGGGCAG	-2.2469469798741	0.471870585876993	-1.61998111132051	-0.186965517922594
OAZ3	AGAGTCGACGGTCACAGAGA	-6.9583174310212	-0.998889744389809	-0.46187775488386	-1.17640769720257
OAZ3	GTAGCTGAAGGCCCGCAGCA	1.04051392193243	-0.186876214584538	-0.41996041552008	0.703081797027873
TDRKH	GAAGACATGACAGAGCCAGG	-3.91409532649146	0.142264067050676	-0.275410157442773	0.363431018794635
TDRKH	GAGCGAGTGCTGCTTATCAG	-0.437999642681063	0.296268738573909	0.484229918739172	0.780660491693908
TDRKH	GAGGCTGTGAAACTCATCAT	-3.47360428659201	-0.174148636565884	-0.289313188300684	0.509651128355896
TDRKH	TTGCCTATATCCTATACCGC	-2.17536508583531	-1.1159963401103	-1.12091862779661	-2.12548293317294
LINGO4	GAAGCCGACTGCCAGCACCA	-6.25337837926937	-0.704910277634954	-0.635483880793511	-0.182139917695622
LINGO4	CTGGCTGGAAGTCATCCAGG	0.311163196748284	-0.379604664599495	-0.973822533585126	-3.12702922079791
LINGO4	TCTCAGCCATCCCAGCCCGA	-4.99854356628463	-1.43366624896609	-0.540860112507309	-4.99854356628463
LINGO4	CCGGAGCCACAAATACCAGG	-6.04755095354105	-0.439996489833124	-0.491450897748582	1.34223518297664
RORC	ACAGGGAGACATGCCAGCTG	-3.21055322405725	-0.256792374262837	-0.344233570934989	-0.765335053154222
RORC	ATATTCCAACAACTTGGCCA	-5.48409375178592	-0.57346502233381	0.192489522023401	-1.6376122452889
RORC	CCTGCAGAAATGCCTGGCGC	-6.08951315896496	0.0456894099379452	0.411706228233445	1.32258636213459
RORC	AGAGACAGCACCGAGCCTCA	-0.243292634624861	-0.543798821650154	0.0702111930095404	1.55175203050675
C2CD4D	GCTGAGATGGGTGGGCGCCA	-2.41013307833151	-0.307565717330402	0.404994680498091	1.40964117288083
C2CD4D	AGAGCCAAGGTGCTAGACAG	-6.68546709542645	-0.398480836456838	-0.971595882314109	0.407741225546723
C2CD4D	GCTGCGCCTAGTGAGCGCCG	-3.48849022716435	0.296629388588145	-1.32635248763239	0.120464024513929
C2CD4D	CGTGGAACAGGGATTCCCGC	-5.29148627542393	-0.285296964379881	-0.710797682995453	0.704969559620981
THEM5	CTACCAGTGACCTTACCCTG	0.0318938636079409	-0.430598593516061	-1.30095188955125	-1.20214331064625
THEM5	TCCAACAGAGACCACATCCG	-1.34245957256011	0.27987314583581	-0.127458283241959	-0.942159986512821
THEM5	TGTGGAGGATCCAAATGCTG	-1.96844737560169	-0.379417727711291	0.383514320736372	-0.819974011896092
THEM5	GCAAGACTTGGCCACCACAG	-2.28127460754751	0.180979111583417	-0.0528123211746934	-1.55770341981365
THEM4	ACATCACGTATTCAAAGCCC	0.0905004846340365	-1.1208926323184	-2.2772932099977	-2.66040611851873
THEM4	TTAGGTCCTTGTTCCAGCTG	-1.31291032906225	-0.228188049740123	-0.317263919006309	-0.399710118691843
THEM4	GGTGCCCAGACTCACCAGCT	2.15360382540022	0.355944163604499	0.282061413991351	-2.37097264763048
THEM4	CGCGGCGCAGCTCCTCAGCA	-0.421204085484772	-0.0103225136810927	-0.644555559353885	0.945417652023457
S100A10	GTAGTACACATGAAGCAGAA	-6.42896655189706	-1.27849109920669	-0.0418978078644603	0.158119568167637
S100A10	GACCTGGACCAGTGTAGAGA	-1.47270385545103	-0.132201233483953	0.764759911960342	-0.473746287481774
S100A10	ATGGCGTGTTCCATTTGAGA	-1.77181035704829	0.145724637877252	1.29509372542734	0.326781134998042
S100A10	ATCTCAAATGGAACACGCCA	-2.54205085962161	-0.554464394008491	-0.58061963897644	-2.50374469917613
S100A11	ATCTAGCTGACCATCACTGT	2.72737185538412	0.395488791405517	-0.301307418657542	0.856235102907631
S100A11	AGGGACCAGTACCTTTGTGA	-3.14886387591336	0.134463548329951	-1.51659847261397	-0.46674099175642
TCHHL1	GAACACAAGAATCAAGGCCC	-1.51465494570131	0.245941613915052	-0.256617861031057	-2.1777882306438
TCHHL1	AGAGGATGTACAGCTCACAG	-3.58357049389828	-0.281417786919204	0.0528184267263621	-0.49934967501499
TCHHL1	TGTCCACTGACCATCTCCGG	-4.35878187061972	-0.57687625701883	-0.98040922170987	-0.945263590963315
TCHHL1	GGAATGTCTCAATTACACAG	0.55002241727942	-0.716558140249798	-1.51953219053863	-1.9103424435126
TCHH	GCTGGAGAGGCAATACCGCG	-3.0030544161895	-0.577814520452515	0.34368278480566	-1.09645389083161
TCHH	GCAGCGGCTGAAGCGCCAGG	-1.36074664584923	0.518479985991001	0.431525469987568	0.960227959478767
RPTN	TCTGACCGTAGTGAGAACCC	0.781444398174536	0.484130466919551	0.328822430100733	-0.603794577137855
RPTN	CAGATGGACCGACAAGGCCA	-2.10887043823626	0.172421025769205	1.55735392640437	1.10918824163972
RPTN	TATGGTCAGACAGAGAGACA	-0.60140397170064	0.168168851617043	-0.0810309739529425	-0.401185272808776
RPTN	CAAGACGGAGATTCCCACCA	-0.888428922802774	0.27564129091809	0.487385290571272	1.31892808601049
HRNR	ATGTAGAACCGTGTTGCCCA	-0.517067368836817	-0.489959522492353	-0.576756469051479	-2.57796696621607
HRNR	GACGACATGGATCTACGTCA	-3.46682376011155	-0.297115249485649	-3.34691002662094	-4.31600223738228
HRNR	GTGGCTGGAAGACTGACCTG	-2.25385333056465	0.398766892539241	-0.141042328246199	-0.638076146287978
HRNR	AACCAGACTCATGTCGGCCA	-5.29610037651354	0.0146116906111313	-0.0967552327729626	-1.27046503482568
FLG	GCTCCTGAACAGATCCACGA	0.20827294023605	-0.1167149179463	-1.21410065775252	-3.13452638771686
FLG	ACTCAGAAGATTCTGAGAGG	-5.31141735695425	-0.506163270523318	-2.03507515510794	-5.31141735695425
FLG	TCGGAGACAGTGGAAACCGA	-0.666164756549392	-0.153667923626086	-0.140483261269959	0.355701093141604
FLG	GCAGGCCAGGGACAATCAGA	-6.60436456655006	-0.591045035019865	-0.0492298249093377	-1.5388347542842
FLG2	TGATAGTGAAGTGCACTCAG	-3.09002953502755	-0.204038367810041	-0.54246388535072	-1.63026469523898
FLG2	TCACAAAGACCACACTCACG	-0.0889070201789819	0.127797125184679	-0.186192116014697	0.516182787685955
FLG2	GGACAGATAGGAGATACCAC	-2.8133909098346	-0.0283049305895453	-0.277838678901562	-0.665477083810186
FLG2	TCAGGCTCAGGTCAGTCCGC	-0.560881822733977	0.124825515478712	0.244327001204173	0.606788264812874
CRNN	AGTGGAGCAGCACTCACCCA	-4.61552437203409	-0.156889647466064	-1.14953788694183	-1.20478180293739
CRNN	GGGACTGAGACCCACGGTCA	1.18509726546939	0.667227145574221	0.809076688432958	-0.458144778806028
CRNN	GCCACCAATGACCAGAACAG	-1.55948286999797	0.00164621842178914	0.109965766124244	-0.906759690505154
CRNN	CAGGCGCTATGCAAGGACGG	-1.21298467115935	0.12067455649216	0.0309132297282479	-1.8569307799485
LCE5A	GTCGGCGTCGGAGGGACTGG	-3.406169259058	0.0734789515629553	0.6635639594065	0.811834068404682
LCE5A	ACTCTGAGGTCGGCGTCGGA	0.77701251461016	0.502652784071212	0.558097121403495	-0.577915971705329
LCE5A	AACTCTGAGGTCGGCGTCGG	0.0244338695929844	0.432912133918377	0.481790911587065	0.31077848191538
LCE5A	TGGAACTCTGAGGTCGGCGT	-2.35137215013894	0.571013577151875	0.259723265497679	-2.72547884451067
CRCT1	GGAAACGGCGCTCTGTTGAG	1.55788316737651	0.804158994051115	0.926625981740333	-0.704116349275711
CRCT1	CAGAGCGCCGTTTCCGCCAA	-2.72770176710906	0.438004652276947	0.39129889128042	-0.250411191047183
CRCT1	CCAGTTGCTGCTGCTTCCCA	-0.0574713386773045	-0.491026902756854	-0.82371722708989	-1.90139151921158
CRCT1	GTTGCGGGCCTCTCAGCAGC	-2.52942187110237	-0.386756798098763	-0.294869392052067	-0.0176389786217417
LCE3C	TGGGTGAGGGACAACTGGGA	-0.191235771300012	0.584759397837576	0.87250797818041	0.0727171090068506
LCE3C	TCTGACTGTGCTCTAAGCTC	0.934255619901134	1.11664316482377	1.04356427315981	1.21059529125154
LCE3C	GACTGTGCTCTAAGCTCCGG	-2.47466839480535	0.627521756105843	1.38390289446448	0.562463240381386
LCE3C	GATGGGACCTGAAGTGCCTG	-0.753351465887334	0.475916281542966	1.18444403626549	0.696167516165415
LCE3B	AGGTCTTGGAGCACAGCAGG	-0.0355367214466353	0.708669279961621	1.27244811971909	1.46149573150761
LCE3B	GCTCCAAGACCTGGGTGCTG	-2.3147965201241	0.669701414339197	1.40277373083479	2.39998843613552
LCE3B	GGTGCCTCCGACTGTGGCTA	-0.307108483948584	0.787161345136399	1.19513597553851	0.494298721999973
LCE3B	AGAGCCATAGCCACAGTCGG	2.50741045074214	1.39920550380043	1.40522213787272	0.422763068355218
LCE3A	CAAGGCGGGAGCTCCAGCTG	-7.28390842135242	-0.725891919870228	-2.04156558828049	-1.47063008787037
LCE3A	TGAGTCACCACAGATGCCGC	-0.122403694121135	0.420774267482646	-0.0689681550729606	0.0124782399395933
LCE3A	GCAGCAGCTGCGCTCGGAGC	-6.87829677120378	-0.540765018722975	0.389477893799897	-0.404430882544692
LCE3A	TTTGCAGGGCACTTGGGCGG	-2.91615027713916	0.0928394219574864	0.0804469613748502	0.0368480648999858
LCE4A	CATGAGGATGCACACTTTGA	0.894537618500382	0.424255112599827	0.914447778243408	0.0320513396141235
LCE4A	AGTGGGACCTATGGTGTCTG	1.43875541040631	0.687325714408106	0.494269563731319	1.82685072825187
LCE4A	AGCTCCAATTGCTATGGCAG	-1.69913350156471	-0.100150475450782	-0.719107226352387	-0.00110287704777878
C1orf68	GAACCTTTCACACAAGATGG	-3.47891669318751	0.115009932724712	-0.282994082076248	-2.02007431207053
C1orf68	TGGAACTGGGCATTTCACAG	-1.06684521664209	-0.155601373776794	0.00753657991521894	0.751717099755362
C1orf68	GGGAGCTGGGCACTTCACAT	-0.652511847281317	0.310693316039765	0.282930460545517	-1.36274829751383
C1orf68	TCTGGCAAGGAGAAGCACCC	-3.0345479046137	-0.849349433229009	-0.836299752154687	-1.58752653889293
KPRP	GAAGTCCGGGACCGATACTG	-5.54639411229299	0.10727057777117	-0.0233756667013276	1.14081440448688
KPRP	GATGCCTTCCTCCTCCTCGG	-3.53596858290439	-0.572248901614872	-2.41120855699892	-4.01135591387603
KPRP	TATATATGGGTTCAGAGCGG	-1.75561878347151	0.603206259792366	-0.568209013241116	-0.479962302041624
KPRP	GGAGGTGGACATCGCTGCAG	-5.04291516908203	-0.140160822767985	-1.33654129039558	-1.03826782634545
LCE6A	TCGAGTAGGGAGCTAGGCAG	-2.03644503860198	0.526700523597435	0.468162468616078	0.860291341396439
LCE6A	GTTGTCATTCCAGTTCCCAA	-2.709348327006	-0.799890890346547	-1.74146330386724	-4.70883764130654
LCE6A	TGAGGTTCAGAAGCCTAGGA	-1.8027005475872	-0.391673335445886	-9.24043634320526e-06	0.946983677318162
LCE6A	AAGCTGCGCTGCCTAAGTAG	-3.9847715950976	-0.627508385708833	-1.0812216534003	-1.16891215692319
SMCP	TGGCAGCACTGGTTCTGCTG	-0.306009714054058	0.454756589708685	0.717921554816142	1.48702499264958
SMCP	AACCAGTGCTGCCAGCCAAA	-1.65984777776737	-0.722561937898001	0.465952415443744	0.766226658685907
SMCP	GCCCAACTCACCGCAAACTC	0.0234384319359009	-0.903010748303455	-1.05446125978861	-2.93377689043217
SMCP	TCACCGCAAACTCAGGACAA	-0.73499173172291	-0.03746445238792	-0.254588008099097	0.444093584112285
KAZN	GCAGGGCGGCAAGTCCTCTG	2.52684900798416	0.894787303633741	1.84296106364736	0.333378028484003
IVL	TCAGCAGCTAAACAAACAGC	-0.954356119970804	-0.373925613704412	-0.978682734331414	-0.342764784246112
IVL	GCTGAAGTACCTGGAACAGC	-1.16690797897146	0.158839275566376	-1.325729203952	-0.027439997571248
IVL	GCAGCCAAAGCACCTGGAGG	-0.408461257822577	-0.0240186289937805	0.411616190434874	1.30113706264515
IVL	AAGCATCTGGTGCAGCAGGA	0.241423982784764	-0.0501021029449413	-0.0598791024995897	-3.52393104958035
SPRR4	TGGGCATTGCTTCTTGACCT	-1.11904199489944	0.185454565701214	-0.436015892902176	-0.189535279840806
SPRR4	AAGAAGCAATGCCCACCGAA	0.552743918105415	-0.203662348673421	-0.365617514091567	-0.0459551925325847
SPRR4	GAATGATGGTGCCTTTCGGT	0.608103113010349	0.295077656099631	0.144494587395616	0.34998632729477
SPRR4	GGAATGATGGTGCCTTTCGG	0.148582058967426	0.436334571322321	-0.0523977495741423	-1.53517282536049
SPRR3	GTGGGAACAAATATTTCCTG	-4.01574868181794	-0.103455306220167	-0.0817766700341664	-1.9979686352827
SPRR3	CAAGGAGCCATGCCACTCAA	0.314105395614015	0.410179671039879	1.3182036540301	3.19437143240155
SPRR3	TCCAGAGCCAGGCTGTACCA	1.83127933374472	0.226527703392241	0.435422807401173	-0.977253203493834
SPRR3	ACTTGATGAAGCCTTGGTCA	1.6590245474273	0.343557862451833	-0.174647437614066	0.137031903156856
SPRR2G	GGTGGGTATGGTTGCACAGG	2.31703150893973	0.979599279741868	-0.614280112243051	0.016471387805657
SPRR2G	GTGGGTATGGTTGCACAGGA	-2.7830699531882	0.889945200626442	0.287467688179658	4.15498152331356
SPRR2G	GGAGGGCATTTATCCTGGCA	-0.603849742590318	0.234506207479279	-0.150239323803924	0.559299302950332
SPRR2G	GGTGGAGGTGGGCAATGCTC	-3.90486977473813	-0.117130974516035	0.884257395453725	-0.977656031374853
LELP1	CAGGATGAAGGAGACTGCGA	-5.81315915412992	-0.194816751205791	-0.263435525502653	-0.0525472609436628
LELP1	GCAGGATGAAGGAGACTGCG	0.149048652437636	-0.37085847388076	1.15210289127445	2.86606620975409
LELP1	CAGGATGAAGGGCATTTAGG	-1.67511818663408	0.42272185442866	0.167936484265299	-0.546594692028078
LELP1	AGGGAGGTGGGCAAGCATGT	2.50109996742496	0.271729829423035	0.549263166284923	-0.0335905652165396
PRR9	GCAGTGCCAAGCAAAGGCTG	0.510614657817342	0.94242919524169	1.04816075947332	-1.10155273919438
PRR9	CTAGACACTTATCTTGGCAG	-3.29081259464756	-0.503863143137455	0.481933532705057	0.43450497052905
PRR9	ACTGAGAAAGACATACCTCC	0.387888995175919	0.134148410520597	0.0345046360529562	-1.5271138910996
PRR9	GCAGCTACTTTCCCTTGCCA	-0.0255433769484954	0.505946547321427	0.662780721935638	1.0721423077888
LOR	GCCACCGGAGGAGAAGCAGC	-4.58366374198468	-1.02324267198032	0.431747931032539	-2.68136682508887
LOR	TCTGTCTGCGGCTACTCTGG	-0.751484912611238	-0.0533898696023982	-1.36672158769578	1.18191066930309
LOR	GTCTGCGGCTACTCTGGCGG	1.07560227566102	0.329401312746994	0.239135890941161	-0.985141999807228
LOR	GCAGCCGCTGCCAATCCCGG	-0.666618039725882	-0.290226941068248	0.720026095100222	-0.00718037893375811
PGLYRP3	TCCTGACCTAAGCTTCCTGG	-2.82469039205101	-1.23062066649536	-0.996970274400858	-1.75927297056366
PGLYRP3	GTCATCATCATCCACACCGC	-5.0714245792539	-0.945742877471204	-1.66063972243258	-1.10907873141504
PGLYRP3	GATCTCCTATGCCATCCAGA	-0.243486373004654	-0.665461903215306	-0.862446491926223	-1.10454288909678
PGLYRP3	GATGATGTAGGCCACAGGCA	-6.46312740855763	-0.189936661869893	-0.464930237717117	0.931796172000791
PGLYRP4	TCATTATCCACACTGCCGGG	-0.52416308660676	0.375856694928905	-0.430679774407608	-1.73190157357367
PGLYRP4	TTCAGGCTTGTCTTCTGCCG	-0.642288824087347	0.413476485969846	-0.342499969487467	-0.481772217518701
PGLYRP4	TCCCACAGATGTCTCCACCA	-0.0989540219169287	0.268540713037282	0.404795172479401	-0.0318586715768117
S100A9	CACCCAGACACCCTGAACCA	-0.889734793625313	-0.552395616145034	-0.915025652859837	-0.131220569457795
S100A9	ACCCAGACACCCTGAACCAG	-3.97765142437245	-0.321425905349253	-1.26502594896332	-0.787589792749706
S100A9	GGTCATAGAACACATCATGG	-0.578650282260406	-0.529018424702306	-0.924847051503017	-0.022715433663155
S100A9	TCCCACGAGAAGATGCACGA	-2.67852496923296	-0.577811443547723	-0.722587085704435	-0.0628692540635498
S100A12	TTACCACACCCACAAAGAGT	-0.16594811963722	-1.59618799258432	-0.759787079737433	-2.60791469720097
S100A12	GGAGCTTGCAAACACCATCA	-0.758665702213654	-0.509806753551377	-1.53667484930123	-2.61079622137536
S100A12	GCTGAAGCAGCTGCTTACAA	-3.17025762048724	-0.920746277392899	-1.72072939668293	0.206259367734742
S100A12	AAACTTGAAGAGCATCTGGA	-0.242172811418586	-0.20796466377225	-0.729015956105773	-1.06827652752051
S100A8	GAGTTGGATATCAACACTGA	-6.08951315896496	-0.694835297404472	-0.0187827924576975	1.50216173126597
S100A8	GAATTTCCATGCCGTCTACA	-2.99078264371852	0.405590873464849	0.701830449498156	0.730765492664536
S100A8	GTTCAAGGCTTTCTCCAGCT	1.44731611501824	0.158020340591727	0.741662591136442	0.193639879219178
S100A7L2	GGAGTGGCACCCTGTTCCGG	1.11081921537106	-0.230202786693971	-0.52538879852992	-0.448707908567184
S100A7L2	TGGAGTGGCACCCTGTTCCG	-1.74805169340653	0.229974506267875	-0.433434118765898	0.399804677765675
S100A7L2	GCGATGTTTCGCCAATACAG	0.00808745905418817	-0.400557211261362	-0.658279588134665	-3.87297912957147
S100A7L2	GCAAAGATGAATATCCCTCT	-2.78041421088252	0.470724077318655	-0.227141763030576	-1.85151373182742
S100A7	ACCGACTCACACAGGCACTA	-5.41315519719366	-1.62784764923123	-0.367797287454698	-1.73097937679592
C1orf233	CGGCATGCAGGACATCGTGG	0.150332642563708	-0.577790167907319	-0.307057059308512	-0.165924526867323
C1orf233	GAGGACGCTGTCGTGCACGT	-2.29904730691055	0.494817447987909	0.447559603985344	2.80657943772853
C1orf233	CCACGAGCAGTTGAGCGCGA	-1.10360943282831	-0.105182247150408	0.699766423680433	1.24380036365506
S100A6	GGAGTATGTCACCTTCCTGG	-5.48372093254886	-0.1887305610021	-0.559564719591833	-0.156429197440017
S100A6	AGGAGTATGTCACCTTCCTG	-0.222826400468248	-0.507604102498545	-0.671947807049126	0.620531532314461
S100A6	GAGGCCACTCACCGAGCCAA	0.219441698079808	-0.0156501171939221	0.213720974798902	-0.359301421720813
S100A6	GAGGCCAATGGCCTGATCCA	2.09512625533766	0.513769906631562	0.483493045031677	0.972263218523891
S100A5	GTTGTAGGCCATGCACAGCA	-5.42809592140506	-0.767981961810099	0.332754316521362	-0.636535900170544
S100A5	CCTGGACAAGAACAGCGACC	-1.63328392658256	-0.61412928276029	-0.135701616215438	2.28748047056449
S100A5	GGAGAAGGCCCTGACCACTA	2.93688062774479	0.255278812386599	-0.0339026087108483	1.49545538800742
S100A5	GTGGTCAGGGCCTTCTCCAG	-6.24088343781202	-0.262748326098268	-0.420355033340596	-0.318084338919095
S100A4	GCTTCCCAGATAAGCAGCCC	1.72867306667387	-0.0543655764439164	0.0169061529866754	1.21463246129
S100A4	CAGCAACAGGGACAACGAGG	1.57883925161758	-0.855095519568152	-0.765913295937657	-3.07704812155605
S100A4	GGTGGACACCATCACATCCA	1.83355684287361	0.325422838083612	-0.384408151495909	-1.56982578868912
S100A4	GTGCCCTCTGGAGAAGGCCC	-1.02421153035026	0.510383646299872	0.0862707724893026	-0.795294850085035
S100A3	GCAGAGGCTACTGGGAGCAG	-1.23753365385208	0.0715546362229684	0.130504063912279	-1.697369747736
S100A3	CACCAACAAGGACTGCGAGG	-2.29522629607561	0.129647869703975	-0.0134398244962224	0.295280278364894
S100A3	GGAGCTGGCCACCTGGACCC	-0.484871629451671	0.00716915555586528	-0.181554076252286	-2.85164903409357
S100A3	TTCCTGGAAGGTGCACACGA	-0.0686116559933732	-0.227672805618294	-1.45505917956735	-0.325615351526197
S100A2	AATGAAGGAACTTCTGCACA	-4.56039421517042	0.108688714325315	0.375883310859837	-0.849495543082794
S100A2	CAAGTTCAAGCTGAGTAAGG	-3.29874485945803	0.0295886828944223	-0.250325781040088	-1.21472493762467
S100A2	CCACAAGTACTCCTGCCAAG	-3.15323810864407	-1.22875978375984	-0.682316207503309	-5.37811798294944
S100A2	TTGGCAGGAGTACTTGTGGA	0.0795276239531155	0.660987216762345	0.631221983419325	0.292255726220354
S100A16	AACCTGGATGCCAATCATGA	-0.287894710372622	-0.954356635808674	-0.810061799826496	-0.698187805302549
S100A16	CACAGGGAACCGGAAGGCTG	-0.914498528752071	0.387094880793525	-0.223867949880545	-0.703248160952273
S100A16	GAAGGCAGTCATTGTCCTGG	-2.66580053492095	0.0235503716776693	0.856638153858946	-0.551084446164956
S100A16	GGAGAAGGCAGTCATTGTCC	-3.96407599520975	-0.343327307643224	-0.583193727097449	-0.718309425313666
S100A14	AGCTGGAGAGGCCTGTCCGG	0.31377679375776	-0.0535149923252769	0.345470529625034	-2.22459825861404
S100A14	GAACTTTCACCAGTACTCCG	-2.0513347027297	-0.113930068454618	0.884564823520362	-0.0911124672672532
S100A14	GAATGAGCCCACCTCTGCGT	-6.06514450960666	-0.598819702877726	-0.771256590369199	-3.02689606168114
S100A14	GTGTCGGTCAGCCAACGCAG	-4.94895255968724	-0.330912779108202	-0.758511318322814	-0.655816266536974
S100A13	TGAGTACTGGAGATTGATTG	1.34741410709653	0.0593460252071685	0.461601489652479	-1.32893812102745
S100A13	TGATGAGAAGATGAAGAGCT	3.17027227333591	0.0382926279658733	0.255171885273313	0.622716130759724
S100A13	CGTCAACGAGTTCAAAGAGC	-1.67207421546937	-1.0128190556191	-0.808248727873915	-2.45525758462946
S100A13	TGCAAGGCAGGAGGGCCGGA	1.09976750973986	0.0106446656369386	0.399108506542341	0.326371747879002
S100A1	GGCGTGGAACACGTTGATGA	-4.88558943387778	0.1402281734166	-0.45196725782506	1.28818835560005
S100A1	CAAGTACAAGCTGAGCAAGA	-2.28053313166737	-0.871552245868005	-0.866757585291637	-1.09554350716437
S100A1	GAGCTAGACGAGAATGGAGA	2.54704151407141	-0.593106371174906	0.193551119636044	0.339324444462912
S100A1	GCTTGTGGCTGCTCTCACAG	0.438635229315498	-0.280345016724079	-0.187208978179277	-2.0221856457387
CHTOP	GAAGAGCTTAAAGCAGCGCC	-1.89389494180199	0.208221104578719	-0.113021259143609	-0.361374533211544
CHTOP	AAGAGCTTAAAGCAGCGCCT	-0.804924834857149	-1.75796672228955	-1.29645225004265	-2.52146623181167
CHTOP	ATCCAGAGAGGCTTGCCCAG	-1.35393523024873	0.546933895429418	0.236281700066278	-1.58156114955447
CHTOP	GAGCTACGGCTCGTCCACCT	-2.17396465935322	0.114878944534451	-0.25867369492059	-1.7416080475664
SNAPIN	AGGACAATTCGTGATGGCGG	-1.0845508877821	-0.221009616250273	-2.14678577500242	-2.72369995503187
SNAPIN	CAAATTGACAACCTAGCCAC	-3.46819070172889	-0.0435208805681393	-1.93851482215598	-1.45009491644091
SNAPIN	TAACCAAGACAACGCGTCGC	-1.5067420999892	0.355134262405441	-0.693489971426915	-0.424681548839338
SNAPIN	TTGCCAAGGAAACAGCCCGC	-4.01817089561718	-0.575311426283299	0.148461340599224	-2.52735432957169
ILF2	GAACCAGCGGGCATGTCGGA	-2.85069261384747	-0.148064571616122	-4.29290287299226	-7.15921889622583
ILF2	AAACAGGCACACTCACACGT	-7.39794406336286	-1.69776257229207	-4.97451498452283	-4.36408226327751
ILF2	TCAGGTGCTGGCTTGACCCG	-3.48023990164552	-0.480805152730623	-3.55808140987444	-0.536594844836135
ILF2	CAAAGCGCCCACCACGACCA	-2.11833264812343	-0.656777808983066	-0.645361409019445	0.668204814945248
NPR1	GACACCGAAGCCCAGCGCCG	-2.19101726627179	-0.345552316974475	0.0127612871294964	-2.7000542632341
NPR1	TTTGGGCAAAGCCTGCAAGG	-2.55894079069155	-0.194339885477784	-1.05253649734093	1.02009718461313
NPR1	GCAGTTCAACTTCACCATGG	0.346089329527898	-0.231028783581692	-1.57742537090334	-3.08438047996893
NPR1	ATCCCAGCATCCTTCCACGA	-1.85117204670103	-0.650691216402024	-0.643256053062593	-0.787268899005904
INTS3	TGCCAAGGATGAGTTAGAGG	-5.09370300099512	-0.252665902173297	-2.92997289268504	-4.56076063559793
KAZN	GGAGCTGCGGCGCCAAGCCA	-2.62248844403161	0.0812298374630975	0.51503982965889	1.04302393890392
INTS3	GTGTTACCGGGACTTAGCTC	-5.00629760528273	-0.758142499321176	-2.3880678026541	-2.56807780413447
INTS3	GAGCAGCATCCTCATTGCCA	-5.37467292199142	-0.836944031020066	-3.24923935931768	-5.68182367161368
INTS3	GAGTTTAGTCTCCATGTCCG	0.0135690591646878	0.612344377271203	-1.60276243701226	-1.71412169995878
SLC27A3	GATAGAGGAAGCGGGCTCCA	-4.53558756721404	0.0095119490790827	0.733526636413895	-0.252639342853777
SLC27A3	GGCCCAGGAACCCACCCTGC	-0.914686612767819	-0.285714898781078	0.0916658366997778	-0.341658097057389
SLC27A3	CACACAGCTGATAGAAGCCC	-1.44036254936488	0.830936296494405	0.0383041223009153	-3.30238634976684
SLC27A3	CAAACAGCAGAAAGTTCGGA	-2.15084527082762	-0.0154028738964067	-0.491228027171178	-1.52387927575775
GATAD2B	AAAGCTGTGCCTCACTTCTG	-3.71291771269001	-0.178767124368669	-0.475123044729056	-0.420311973152534
GATAD2B	AAGGTTCATATAGATGGCAG	1.16494108897204	0.0807255155321673	-0.186698976289733	-0.88414651080908
GATAD2B	ATAGGCCCTGCTGTCCCACA	-3.99140500058083	0.0370980846702427	0.945564837902088	-0.68199817603556
GATAD2B	GAGACAACAGGACTGCTGGA	-0.378547648651629	-0.00188035882199156	-0.0560484028414425	-0.635753941510925
KAZN	AGTCTGTTGACTCTGCCGGA	-5.02841575585405	-0.702653106536921	0.780920502067574	-0.377738686962215
DENND4B	ACGGGCACTGACTCGGGCAG	-3.03098862674797	0.732244468487989	0.294632272946658	1.17915486646701
DENND4B	CCTGGCGAAGGCCAACACGC	-1.07365431328268	-0.208852819572891	0.703617735143523	-0.0471424408947101
DENND4B	GCACCTACCTCACTTACCGG	2.10531790805521	-0.638138853410112	-1.0357922803056	-0.329565604682246
DENND4B	GAACGGAGCACCCATCCCTG	-2.0140473791248	0.210492776463199	0.064025854065104	-1.13844984277337
CRTC2	ACAAGCATTTGCTGAAGCCA	0.4063060894145	0.450742902465577	-1.24232583398615	-1.2210172984278
CRTC2	CAGTGAGGAACACATACCTT	-1.57701004655902	-0.435693745862272	-1.36366335747064	-1.19270610320203
CRTC2	AAGGAAGATGGCGACGTCGG	1.9237507545057	0.548629009599422	-0.259986050759643	0.844982579544964
SLC39A1	GCAAGAGTTCATCCTGGCCA	-2.35159472210948	0.000202563029620073	0.0471255770739152	-0.422778229929002
SLC39A1	CCTAGTAAGCTGTTTCGCGG	-6.42724090238261	-0.335544558481037	-2.01319635091145	-2.16517607985505
SLC39A1	TGGCCGGCGCAGCACACAGA	-4.01268945916967	-0.301298373633032	-0.544923278095538	-0.93067924069095
SLC39A1	AGGCTCTGAAGCTACCGCCT	-3.65446485213252	-0.134400029440978	-0.77767336642941	0.0268727906211765
CREB3L4	TTACCGGAACCTCTGGAGGG	-2.54185222053434	-0.0839780465381947	-0.930736276089887	-1.70749507861632
CREB3L4	TAGGAGAACTGGTTGCCCTG	1.91374574376948	0.419476719919895	0.805948205488023	0.306008252211024
CREB3L4	GAAGCATGTTACCTTGGTGA	-1.458895401314	0.00611289024006645	-2.331397711214	-1.86941872634257
CREB3L4	CAGCTCAGGACAGTCGGCGG	-0.219534945520998	0.119846314892077	0.220341149872229	0.442480141314729
JTB	TCAGCGACAATTGGACAGAA	0.619977656346386	-0.246478770259589	-0.151896503537946	-1.51040745711242
JTB	ACAGCCCGGAAATTAGAGCA	0.858427850845579	0.484123456689991	0.121139818507219	-0.369116576399184
JTB	CAGGAAGAGAAGCTGTCAGG	-0.769174445459746	-0.0296952264154662	-0.508387964717675	-2.59928344636868
JTB	ACTCCGCTACAGCCAAGCAG	-3.22481598902626	0.474442632166206	-0.163188385412332	-1.59816010423594
RAB13	GAGCAAGATGTCCCGGGCCA	-4.23029556755244	0.442966049960063	-0.0216821309605439	-0.819448906502861
RAB13	ATAACTACTGCCTACTACCG	1.04118765714041	-0.530000299584827	-1.43401750739035	-5.04408084747457
RAB13	TGATTTCAAGATCCGCACTG	0.357258840910209	-1.04435060228135	-1.71486513795983	-3.16898097382592
RAB13	ATGGCCAGCGGGCTCACCGA	1.14623373895909	0.0384480036867325	-0.343010354808645	-1.33295320046832
RPS27	CTCCAGGATGTTCCTTCAGG	-6.2218953774109	-1.11816650618107	-3.61539486525034	-3.52147130599506
NUP210L	AAACCGATGGAGTCTAGAGG	-5.05288049941652	0.0796051177094155	0.37001774281883	-1.9094250835143
NUP210L	GTTTGAGTGGAGCATTGCCC	-0.625537083341549	-0.274628480655769	-1.7147520978939	0.408130793462418
NUP210L	GAGCAAGAATAATACTGCTG	1.93364401004663	0.271915304595453	-0.76600635002035	0.43238495542554
NUP210L	AAACCAGAAACAACAACAGG	-0.235938368754293	-1.25677815360237	-4.80831131704178	-5.21444122722269
TPM3	GAAGTACAAGGCCATTAGCG	-1.74170542215549	0.293984410963224	-0.184048545026096	0.440535962472855
TPM3	TTTCCTTCAAATGCAGGCTG	-1.95605889661759	-0.340910810541273	0.43534866125791	0.994701552938777
TPM3	TGAAGCTTTGAAGGATGCCC	-0.23437086940228	-0.217994474480629	-0.652821219685083	-0.534392723475023
TPM3	ACAGCCACTGCTCATGATGG	0.33978538745909	0.330574837842269	0.499594072650384	0.0128443191533982
C1orf189	CCAGCAGGAACTAAATCAGA	-0.544600962916856	-0.85881234809561	-3.10115018317954	-0.51134749098419
C1orf189	GATGCAGGACACCATGGTAC	-2.23510790828297	-0.245839944215426	-0.833867473241368	-0.764586168028329
C1orf189	GGTGTCCTGCATCCTTAGGG	-2.54860198875543	0.0578837102984124	-0.332786698351883	-0.085471190317028
C1orf189	GAAACCCGTATGCCACCCTA	0.687276891395471	0.331862370989108	0.576718581772718	-0.935012920072179
C1orf43	TGAGTACCTACGCTATCAGG	-3.69359947542053	-0.503476735291646	-1.48209310897531	-3.43118867295334
C1orf43	TGTCAGGTAGCCCTTACCAG	-0.815832818773246	-0.324102363233819	-1.1710470604972	-1.18253231612958
C1orf43	ATACTTGATATCCTGAACCC	0.893288409153803	-0.445297019880612	-0.608136832425814	-1.57945494889371
C1orf43	GCTTTGCAATGAAATCTCGA	-5.6143891122379	-2.36566592732895	-1.35115022873802	-2.13839664874948
UBAP2L	GTGGGCACTAACCGAGCCCG	-5.23852143839879	0.298461772916245	1.46732591831744	0.605670030476386
UBAP2L	TCTGGAAGGAAACCCAGACA	0.531639947910327	-0.76040313792819	0.721121149244283	-1.68091837770441
UBAP2L	GTGGTGGGCCACCAAGACGG	-5.46009736152312	-0.322207186838877	-3.65137402685658	-3.84857732704572
UBAP2L	GATCACCTCTGCCTCGGCCA	-1.98676923143496	-0.341262126666457	-0.130932695676109	-0.345498902923667
HAX1	GCCGAAGCCAAATTCCTCAG	-2.9785614160171	0.356919927210721	0.253306171522928	-0.141434863609264
HAX1	AGGGAAAGCCACACACCAGG	-6.7238043081457	-0.800440564582898	-0.585979033625253	-3.99184506641284
HAX1	CCTGGTGAGAGACTACGGGA	-2.82762743818121	-0.477971966786529	-0.740939241262755	0.555086366298205
HAX1	AGTGGAGGAGCGCCGGACTG	1.23562701470072	0.887496235157864	1.10415214713923	-0.997370999518455
AQP10	GTGGCCCATGATTTCAGCCG	-5.91078031130462	0.165060216923901	-1.27254373413956	0.948816289537007
AQP10	TCTCAGCAGCTCCTCACCCA	-2.90735257900485	-0.222139066349095	-2.92290483699122	-3.52043494980759
AQP10	GAGGCGTCCAACGATGCACA	-3.37092516334585	-0.601764104755981	0.553262002399248	0.0885682886276875
AQP10	GCCCTACAGAACTATACAGG	-6.11414190247684	-1.04257020477903	-0.589005947293196	0.908755601681714
ATP8B2	GCAAGATCCCAGCAATCCCA	-5.32076876330215	-1.89547019120097	-0.437416039312249	-0.679819212075301
ATP8B2	AAAGAGGTTGACAGGCAGGA	-1.37121586576805	0.406903480468183	-0.111392500145359	-0.614699947737739
ATP8B2	ATGGTGAGGACAAGAACCAA	0.733942815404277	-0.160530660337277	-0.599404326341849	-0.909948033990656
ATP8B2	TGATCAGCACCTGAGACTGG	1.70460429666231	-0.413239222417796	-1.03934921403033	-3.21864291274303
IL6R	GGAGGAAGCATGCTGGCCGT	0.758789852095958	-0.247877330825379	-0.0228735942887566	-2.44892289969796
IL6R	TGGGACTGTGCACTTGCTGG	1.63218920668405	0.0175914422248757	-0.0205374124062949	-0.443251325792713
IL6R	ACTCACAAACAACATTGCTG	0.0927883201323247	-1.28763448508159	-2.04355566341443	-3.38370562872118
IL6R	CTGCCAGTTAGCAGTCCCGG	-3.46670307295728	-0.205114269468989	-0.170712425517836	0.297657814888719
SHE	TGAGCGACCTTCCTTCAGGG	-5.36447058394895	-0.817465704514175	-0.302065492577787	-1.50112927270918
SHE	CAGCTGGAGAGCCTTCACCA	-5.90043046057146	-0.893304470994576	-2.13332635737145	-1.4521685815752
SHE	GAGAGAGTCGGAGAGAACGA	-6.23500912822177	-0.947931923183272	-2.01177622879128	-2.35659629880231
SHE	CAAGGGCCGCAAGAACTCGG	-4.78574007142628	-1.28006677026395	-0.667752734049304	-1.18280938690869
TDRD10	AGGCTGCTGGATCATATCAG	0.190969504866581	0.0216969352580634	0.130607337631777	-0.471363576503128
TDRD10	AGGCCAGAAGACATACCAGC	-2.51033606822298	-1.45838384750721	-0.438388054658744	1.21319349507915
TDRD10	GCGAGTCCCGCGCATAACGG	-4.23029556755244	0.131926389580097	-0.00185573211067869	1.36763665615916
TDRD10	AATGAACATGACCACAGCCC	0.19769803739333	-0.039864655507361	-0.407156520789521	-2.51828474198637
UBE2Q1	GTGTCTCCAGTCCTCTCTGG	-2.26833120881012	-0.627351420472239	-1.46586757793825	-1.47314921075944
UBE2Q1	TGAAGATGAGGAGATGCCTG	0.900948478229495	0.304013412989466	-0.131252112349084	-0.267610791941299
UBE2Q1	GGAGGTTATAGAGTTTACAC	-3.36366603520054	-0.180154260517021	-2.42320060430985	-0.739375935468662
UBE2Q1	TGCGGAAGCGCTCGTGGCCG	-1.16049169227362	0.302514542492937	0.893381155207229	1.11427688737644
CHRNB2	GAAGCCAAGGAGCAGCGCCA	-3.38091168484592	-0.0632889080985795	0.104869941985659	0.0219273274670657
CHRNB2	ACTGGCCCAGCTCATCAGTG	-5.68190337301079	0.00322316965231639	0.875291830349382	-0.533886281646279
CHRNB2	AGGAAGACGACCTTCACCCA	0.555687181234691	-0.171925433463627	-0.774264543406244	0.311642398131716
CHRNB2	GGGCTGAGTGGTCTGAGTGG	-1.6882258323334	-0.100765414344956	-0.694178964927327	-1.21444429673807
ADAR	TACCTGGTTATCAGAAGCCA	0.730334240924975	-0.489320617059736	-1.05434669458931	-2.21041237269621
ADAR	GCTAGAGGAAGCCAAAGCCA	-2.97719852945373	-0.459875855522238	-0.000324530123603672	-0.0990005385131738
ADAR	AGACCAGACAGTCATAGCCA	-0.777503677904472	-0.177506989227808	-0.676078614142522	-2.26066024245159
ADAR	TCGCGGGCGCAATGAATCCG	-3.9107830462272	-0.688876659223303	0.645054620090002	-0.827594431689441
KCNN3	AAAGCTGGAACTCACCAAAG	2.11920393176713	0.390477050860521	-0.729383489782048	-1.40501404795824
KCNN3	TGTGATGGAGATGAGCCACA	-1.47022202102076	0.347330866906651	0.731906622607849	-0.721365985893525
KCNN3	ACACGAGCAGCACAGTGCCA	-4.18162766564325	-0.597745231106948	-0.205394613551605	0.77436052553811
KCNN3	GAGGAGATGACGATCTCCGG	-4.13813375044155	-1.27525022934489	-0.0893763163800632	0.776667808739139
PMVK	GACTGGGTCATCGAGAACCA	-5.73142714119724	-0.407584114674768	-0.765109303634468	-5.73142714119724
PMVK	GAGCAGAGCCGACAGCAGCG	-6.6526701262776	-0.379479379589856	-1.35433135275828	-0.280453804496147
PMVK	GGACACCAGCACCTACAAGG	-6.7664740746624	-1.26362803443058	-5.13544627402861	-6.7664740746624
PMVK	GAACAGCAGTACCAGCCGCG	-3.45293865083681	0.0918831957278554	-0.244589051708789	3.02801337074227
PBXIP1	TCTGCTGGACAAGCTGGCCA	1.7784697702432	0.273402356748974	0.266136534614758	0.258077661378025
PBXIP1	AGCCTGGTTCTCCACAGCCA	-3.68800919031283	-0.269092974454874	-0.25946705801311	0.343874181461008
PBXIP1	TCCCAGGCCTGTCACCACGG	-2.6834946878582	-0.39002132104408	-3.0773251894695	-0.219708888651219
PBXIP1	ACTGGGCCCGGCATCCAGGA	-3.41892150644222	0.241652873053695	0.241364457876339	-0.426694918507666
PYGO2	TCATGCCTGTGCACTCACGG	-2.39925603034302	-0.835006180496523	-1.6439882642329	-1.16324263002828
PYGO2	ACATGGGTACACCAAGCCTG	-1.82070795012281	0.109159557990417	0.515460179400377	1.33844787588845
PYGO2	GGGAAAGTTCATGTTGCCTG	-2.93244658238614	0.0999855154651241	-1.37360822488719	0.723782692505674
PYGO2	CCTCCCTCCAGCTTGTCCGG	-0.591633996771898	0.110651998300691	-0.264377140948712	0.0254007946057513
SHC1	TTGTTTGAAGCGCAACTCGA	2.45158428706328	-1.46486785890595	-0.961207934538675	-1.63683849271487
SHC1	AAAGACCCTGTGAATCAGAG	0.0258016607292051	-0.299205405329835	0.0773625994957161	-1.26629138823183
SHC1	TCTATCTCATTTGCATCCGG	-3.77455745197476	-1.0442181389717	-1.17548087728202	-1.2027315022129
SHC1	GAGGCTGGCCAACCCGGCTG	0.904909003879217	0.465111241023673	-0.592913033573551	-0.450171111185318
C1orf195	GTGAGTCAGTACAAACACAC	2.46805866101144	-1.27496718426443	-0.872790753359951	-3.11104271120436
C1orf195	ACACGCGTACTGTCTCTCCC	-3.36766318296488	-0.707761172141639	0.272339662824622	-0.0988222601411346
C1orf195	CACGCGTACTGTCTCTCCCA	-1.58854188641723	0.235624770557623	0.381476419807866	-2.72296997999649
C1orf195	TCAGCCTGAAGCCCTCTTGT	1.11622808919738	0.256634630255546	0.042246277024633	-1.06529583263612
FLAD1	GGGCCTCTGAACTTTCTCCG	2.80258959694243	0.732478465086031	0.775285881269864	0.392360616972002
FLAD1	GAAGAGGTAGACGTTTCGGA	1.01581268655334	-0.00510130179301882	0.578664191948094	0.291852968406052
FLAD1	TGCATGGAAGAGGTGCAGGA	-5.84137605283211	0.591188665292971	0.993219148210571	0.503861724593881
FLAD1	ATAAGGACAGCCTCCAGCTG	1.54057577217252	0.596652011384768	0.0662702554719452	0.404379660232895
LENEP	GAAGGGTAGGGTTTGGGCTA	-1.18556217893625	0.623360377268086	0.434885765310626	0.152528059431309
LENEP	ACCCTACCCTTCTTCCTCGG	-2.9693543454057	-0.778826963469887	-1.45699732997019	-2.38103403395064
LENEP	GCGGGTGCCTGTCATTAAGA	1.50392317644114	1.33373356762519	0.74096378452882	0.534692466013592
LENEP	TCATTAAGATGGGCACAGGG	2.12074917757825	-0.0663538659455387	0.635971902140838	-0.0650159566239115
ZBTB7B	ACGGCCTCTGGAGTTCCCAA	2.14154190536339	0.058204298296241	-0.0366657482009769	-1.13674704141696
ZBTB7B	TGGCAGACAGGGCACTCCTG	-1.59113169262653	-0.0637951891591193	-1.90101881102829	0.567824719870186
ZBTB7B	GTGCCACAAGGCTTTCGCCA	2.29946564415829	0.754990936125942	0.190117381540178	0.33972149370986
ZBTB7B	GGAGAGGTCGAGGCCAGCGG	3.25520995709425	0.0822943790520263	-1.16861582283584	1.74134210785434
DCST2	GCATGAGCACGTAACACAGG	-0.643122219323474	-1.07301944361709	-1.01637537371183	-1.41683233808885
DCST2	TGCCCGGAAGACCAAAGAGG	-2.35144692846305	-0.393964317575707	-0.576075580042018	-0.86581605462952
DCST2	GACCGCCGAAGTGCTACAGA	-3.10265995518338	-0.957080061740408	-1.77734995611619	-1.52472320749435
DCST2	CGTGGCTAAAGACAAGCCCA	-3.32687837495449	-0.483372036772943	-1.44018537950884	-1.48341682679881
DCST1	GTGCAGAGGCTCCTGACCTG	-1.87795218098342	0.0328057380368083	-0.594690298372734	0.512522726187491
DCST1	ACCCACATAGATGGCAGCCA	-1.86518778890497	-0.278691545875434	-0.267037164278462	-0.433196813440055
DCST1	TTGGCGGGCCTCCCTGCCCT	1.29123138645846	0.236715519606453	0.273963178945491	1.74219427455899
DCST1	GCTTGCGGTCAAACCAACGA	-1.37333628305295	-0.551582348384207	0.671986699202719	0.0969782193581574
ADAM15	TAATTGGGAGATCGTCCTGA	0.0167025393644584	0.020172456965919	-0.704599626551592	-1.34628643388069
ADAM15	CCAGCCCGATGGCACTCGGG	1.49419877223669	0.106046884884253	0.0785692892363272	-0.372216311281853
ADAM15	GAAGCTATACCCTGGAGCAG	-4.21157097027847	-0.0612279518329721	-0.0404880634768565	-0.0513423450251222
ADAM15	GGTAACAGAGACCAAGACTG	-3.71806999861716	-0.890257615140622	-0.912685445373307	0.0162867360712671
EFNA4	CAGAGGACAGTCCGCAGCAG	-1.72445387127876	-0.316828164350952	-0.41380454525087	-0.586356691169597
EFNA4	AGTTCCAGTAGACTACGTGG	0.200410328105137	-0.104401203996527	0.0412051049539812	0.255170977911598
EFNA4	CAGGTAAGAACTCAAAGCCG	-3.89455043250342	-0.243146362942243	0.263111311615755	-0.866325421643924
EFNA4	ACAAGATGGAGCATTGATGG	1.55370507876311	0.340937306554517	0.235271603759763	-0.556136941281723
EFNA3	AAGGCGATGCCCACGGCCAG	-2.10155814091506	-0.0170781506550579	-1.25260205736204	0.188545310211135
EFNA3	GAAGGCGATGCCCACGGCCA	-1.89619597319719	-0.115531395383918	0.15142123481605	-0.844789196437429
EFNA3	AGAAGGCGATGCCCACGGCC	-5.20480975255318	-1.0110082997422	0.184029002467989	-2.49880427295772
EFNA3	GAGGAAGAAGGCGATGCCCA	-6.84629778760419	-0.869450871469262	-1.60395495453225	-2.03840266520498
MIB2	AAACTGTGGGACCCGAAGGG	2.53798536441192	0.317127492148936	-0.607227396274931	-4.55711547106217
EFNA1	GCAGCACAGACCCAAGAGAG	0.356165693128872	-0.0205678769307642	0.1781823030801	-1.81435426045018
EFNA1	GCAGTACATACTGTACCTGG	0.882772553709398	-0.208640359462802	-0.325613847311414	-2.91798032756979
EFNA1	CAGGAGAAGAGACTTGCAGC	-0.904677353430037	0.539959061343966	-0.189248883541822	0.41669440044018
EFNA1	GTGCGGGTTCTACATAGCAT	-6.59991144200119	0.225012019504988	0.101486149203808	-2.22459825861404
SLC50A1	GCCGGCGGAGAACATGCCAA	-3.09880055614129	-0.680645109743255	-0.833524145656616	-3.15344143908736
SLC50A1	GGAGGGCCTCTACCTTCCGA	-1.01124449588616	-1.07461394570997	-1.30086116099881	-1.79478934612063
SLC50A1	TACAGACTGCAACCCTGCTA	-4.14809728107293	-0.583551845629673	-0.518912287555866	-0.843694142595585
SLC50A1	AAACCCATAGAGGCACCAGG	-4.10949235642071	-0.0664835697573789	-1.4288303379952	-2.41108856742784
DPM3	CCCGAGCCGACTTAGCCCGC	0.0613947232261634	-0.165953908499273	-0.334617874687424	-2.75375338622937
DPM3	CGTGGTCAGGGCCACCCAGG	-1.29461057625321	-0.0602011402327189	-1.60523562897334	0.0060912700526492
DPM3	ACCTGGGTGGCCCTGACCAC	-0.377070998016833	-0.490440026037412	-0.819173960681099	-2.76419373581039
DPM3	CCATGACGAAATTAGCGCAG	0.406768058822323	-0.300258379251336	-0.0368870588146928	-1.95376232682661
KRTCAP2	AGGTGGTGACACAGACTCGG	-0.107364557193185	-1.05137013829632	0.347007591523484	-3.34034732565686
KRTCAP2	GAGAATCTTGTCTTTGGCAA	-1.88686566901018	0.0891783181142545	-0.704088120798216	-0.759929872643696
KRTCAP2	GAGGGAGGAGAGCGCCAGCG	-2.24457513165259	0.179133440017462	-0.347405619915221	-1.36420761320065
KRTCAP2	GCGCCGGTTGGACTCACGGG	-0.869228477562526	-0.665621933546149	-0.549630730225643	-1.39740624555685
TRIM46	GCACGGTAGGGCCATGGCAG	-2.16335236112592	0.254541842941957	-0.343802258823398	-1.10813188317241
TRIM46	ACTTAAGCAGCCGGTCCAGG	-1.42813016934668	-0.186904240203392	-0.106406002683402	0.822352555336027
TRIM46	AAAGCACCTCGCTTCCTCCC	-1.35992898625598	-0.0449651998026805	-0.571533993555478	0.529650202526518
TRIM46	AGAGTTGACATACCAGGCGT	-4.1362177934879	-0.20227346274937	-0.805149733831504	0.560319497796328
MUC1	GCTGCCCGTAGTTCTTTCGG	1.65586833894853	-0.426795732721284	0.708128884676591	-3.72546714026041
MUC1	CCAGAGAGGAATTAAACTGG	-2.17665367101847	0.385346239438022	-1.10666505096181	-0.853112968531939
MUC1	GGTTGTGGTAGCCCTGGCAG	0.248955794479565	-0.100346145118252	-0.684815342616222	0.99689096121453
MUC1	CAAGGCGGGCCTGTTGTCCG	-0.0350004817803553	0.482311750294451	0.500789307013442	0.151222602923593
THBS3	GAGTTGGGTGACCAGCGCCT	-2.13173117357663	0.0437485387963585	-1.68703644123159	1.58586548311878
THBS3	TTGGAATGGACACTCACTCA	0.414337597875241	-0.272645446886089	0.0724381329085215	-1.57809592513913
THBS3	AAACTGGGTGACCAACATGC	-5.96153050118852	-0.860257177609152	-2.02843048316411	-1.18217377360285
THBS3	GAGGACACCACCCTGCTTGG	2.52478184597992	-0.148318574774398	-1.5337255675125	-2.01728165555583
MTX1	TGACCAGCAGAACAGCTCCA	-7.95250501301412	-1.08337874406428	-0.969049298201211	-2.56993112530436
MTX1	GTACCTGAAGGGCTCTGCCA	-2.62658500540779	-0.599633715881743	-1.79958482339189	-0.399632285221469
MTX1	ACGGCTACAGCTGCTGACTG	-2.03211305025615	-0.768145625450972	-1.22370834812122	-1.97123352662083
MTX1	GAAGACGAAGGCGTCCAAGG	-6.7664740746624	-0.358760402427187	-1.07617771601301	-2.2832062039849
MIB2	GCAGCCCAGGAGCCTCAAGG	-6.7935756881218	-0.483268062550257	-0.850518955855096	-0.393544904697985
GBA	GGAGAAGTCACAGCTGGCCA	-0.146785991822963	0.232944236581272	0.0485841137259717	0.404033503258311
GBA	GAAAGTGAAGGGATTTGGAG	-6.02236642002296	-0.404024017098834	-0.746165904517391	0.995579597407386
GBA	AGAGTACACGCAGTGGGCGA	-2.75723730072061	-0.574840835667081	-0.7817154508767	0.844010832464212
GBA	ATGATGCTTACCCTACTCAA	-4.39050141439648	-1.32549589022922	-0.264492418613098	-3.53384740931296
FAM189B	CTGCATCCAAATCTTCTCCC	-1.69469564756989	-1.1074433747344	-0.786541544231857	-1.94301164034378
FAM189B	TCCACCTGTGATGAAGCCCG	-0.635788506795877	-0.0206389956425328	0.199099609826644	2.57624189391084
FAM189B	GAAGCGGCCATTCACTCTAG	-0.489102059399852	-0.786740223668382	-0.788558043531827	-2.12002761374778
FAM189B	GTAAGCAGGGCCTGCAGCCA	-1.83944831552959	0.0818567846507037	0.0252721399292817	-1.44759511955394
SCAMP3	GTGGAAACCAACAATGGCGC	-2.67103501483919	-0.630304440945072	-1.16992253390572	-1.27142970614178
SCAMP3	ACAGGAGGAGCTCAACCGGA	1.12858281011505	0.303469592935228	0.774616399331455	-2.10674099873268
SCAMP3	AGGGTTGTAGACGTCAAGCG	-1.37265339791605	-0.119608231180377	-0.502044925187227	0.142540200832431
SCAMP3	ACTGGCGCAAGTCACCTGAA	-3.89786672741671	0.546232535451703	1.54765783897078	0.159476107144307
CLK2	AATCGTTAGCACCTTAGGAG	2.18764182731458	-0.514221814317152	-0.609047401798662	-0.213094556659721
CLK2	GAGTGTAGAGGACGACGCTG	0.865876404661362	0.180560093753781	0.166061352969438	1.32250873131606
CLK2	GGAGGAAGCACAGACGGCGG	-2.01995987409391	-0.402467096426588	-0.341560897703284	1.54242068199849
CLK2	GTAGTAGTGACCGGACACGA	-0.0881274390245013	-0.42588982477241	-1.2942693891036	-1.23717510815945
HCN3	GGAGCGGGTGAAGTCAGCGG	-3.90588372986986	0.113220580667495	-0.841353917919778	-0.372431898945103
HCN3	GTTGAAGACGATCCAAGGCG	2.07641990982577	-0.234620433365326	-1.47446338476177	-0.814682910773353
HCN3	GAAGATGCGAACCACAGCAC	-5.75795215811792	-0.96503255321664	-0.491754545573789	-2.08796692961879
HCN3	CGGGACACACGCCTCACCGA	-0.411338638663591	-0.753510722886571	-0.850394317534995	-2.81103026858166
PKLR	TATTGTCCGGGTCGTGCCGG	-0.0982513917745251	1.09931945729661	0.804603655487186	1.17832416542818
PKLR	GGTGTCCAGGGCGATGGCCA	-1.62126162445505	0.344511873415362	0.705709614317915	0.832171325746137
PKLR	GCGCGACTCAACTTCTCCCA	1.24693846526503	-0.527583976983672	0.302799848552692	-0.543696471513433
PKLR	GGGATGGGAGTGCTTACCGA	0.311767136380833	-0.0607264613486409	0.345356073542748	-0.209731039867251
FDPS	GAACCCAGCCACCTCTCCCG	-3.73369665228162	-0.777896995750306	-1.90348423822327	-2.96918291491826
FDPS	GGTGGCTGGGTTCCCTACGG	-0.597489418979246	0.00155155212496805	-0.116630239251895	-0.097233115758188
FDPS	CTGGTGCCAAGCGTGGACAG	2.89144862812391	0.747595963553264	0.00903947560400198	0.506143431158906
RUSC1	TGGACTGCAGCCCATAGCGG	0.938227330094685	0.48002037850614	-0.190480597606891	-1.88379918953947
RUSC1	AAGGACCACGAACTACGGAC	-3.40233473385918	-1.19681024784845	-0.755270208218981	-4.5389785558808
RUSC1	CTTCTGCACCAAGTTCCGGG	-0.296146721317706	-0.731331550546174	-0.93811063340793	0.0848168454856753
RUSC1	CGGGCTGAAGCCTTTCCGGA	2.79778260349996	0.485472176737548	0.460663529590855	-1.41201721082515
ASH1L	AAAGCAGAAGCCATTACCAG	0.182586917256175	0.312967652931252	0.179661493188764	-0.737573994142581
TMEM51	TCAGGGCAGCAACAAGACCG	1.21955600754059	0.572947263973983	1.28398070209801	0.0792161757839622
TMEM51	CAAGAGCAAGACCTTCTCTG	-3.22976851820937	-0.687171395816863	0.364159216018586	-0.783240465589965
ASH1L	CCTCTGATAAACCCTCCCAG	-2.33268420879089	-2.18569536336588e-05	-0.122218746658219	1.20451659343521
ASH1L	TAGTTGGCAGAAGATCTCGG	-5.22779389692058	-1.15235986171328	-0.782630383555205	-2.35160295449828
TMEM51	GCTGGCCTCCACGTCAGCCC	2.41536211613848	-0.20796466377225	0.460943945301843	-1.03955966375458
TMEM51	GGAGTCAAAGGCTCTATCGA	-3.2816227718641	-0.214233439759425	-0.0374701681256626	0.613434712645934
ASH1L	GGATTGGGTTCTGATTCCGA	-4.38396230702002	-0.255732620820872	-0.61015398125264	0.29741410431452
MSTO1	GAGCAGCGCAGTATGGCGGG	-1.547938872898	-0.0596942311284838	-6.31111838156181	-1.29275890423077
MSTO1	GGGCCGAGCGACCGATTCCA	-0.883575549200075	0.0614006170280126	-1.31803960116393	-5.22489447765011
MSTO1	AGGGTCAAATCCATTCCCAA	-4.8026232763199	-1.86552224378252	-2.13319093676013	-3.47282942956953
MSTO1	ATTCAGAAGTACAACCACGA	-7.08524798369772	-1.98900986780369	-5.17627990077407	-7.46760414330484
YY1AP1	TTTGATACAGCGAAAGGCCC	-4.34317862275149	-0.636847037119786	-0.549142077066418	-1.89969978346582
YY1AP1	TGATGAACTTCCTTACACTG	0.450675739358382	-1.05288337671394	-0.111038601522471	-0.193515702927282
YY1AP1	ATCGCTCTCGGCCTCCGACA	0.840320367743735	0.147024078756896	-0.67471282597611	-1.6438870927373
DAP3	AAAGCGAGGAGGAAGGCCAT	1.67127982073009	-0.0678671374325068	-2.25317228596547	-1.63516680890498
DAP3	ATTCAGTGAAGCTTGCCTGA	-6.87989998505621	-1.22522640470756	-2.59445838978729	-4.34408396820686
DAP3	TGTTCAACCACTTCTCCCAG	-8.15154713402483	-0.55540114543177	-1.95171983691817	-2.07433914250033
DAP3	AATAGGGCATAACACGGGTG	-5.3354936688674	0.128378756520664	-2.51531950248575	-1.24359212634988
GON4L	AGGAATCATCTTCTTCAAGG	-7.20535831248711	-1.91828110744861	-1.04125231339588	-4.38832375692479
GON4L	AATGACACGCTCTAAACTGA	-2.96407367841734	0.117874888011933	0.149145592621274	0.351280569299724
GON4L	GAGAGGCACAAACATCTGGC	0.229100426261081	-0.175075972954962	-1.60150742929124	-0.200897194957379
GON4L	ACAGCATAAAGGCAATCAAG	-1.06945876766276	-1.63998209207411	-0.380742902997378	-3.35182818873341
SYT11	GTGATGGATGACCAGACCCA	-3.55536110478291	-0.747079501626569	-1.55670918988229	0.853474058949494
SYT11	GAGAGAAGCGGTCAAAGCTG	-2.00650985737695	-0.0536321550402654	-1.0008431925143	-3.37351713228511
SYT11	TGTGGCACAGAGAATGACAG	-1.88136452084829	-0.287314519577707	0.381553968028947	-0.402431000612438
SYT11	ACTTGGCCACAGGCTTGCGG	-1.46963863181056	-0.416996236078347	-1.71524106006163	-3.69990456139393
RIT1	AAAGGAGGCAGTACTGGCCA	-1.89530745352796	0.28623440704592	-0.199982857057829	-0.24353858199296
RIT1	ACGTACTGACGATACACCTG	-2.27649141093551	-0.444142353281163	-1.17789910440069	-0.298305962927153
RIT1	GTGATGATCTGGCTTACCAA	-1.16032703300699	-0.115668279635609	-0.257906689502009	-1.60846439590141
RIT1	GTACTCCCGTGAGAGCCCAG	-0.483397207248427	-0.0825216869049301	0.671397551523151	0.520078395413238
KIAA0907	AGGGAGGTTCATGACAACTG	-1.4027432722842	-0.373096988841547	-0.221527297094627	-3.49721933664057
KIAA0907	TCGAGGACAGACTCAAGACG	-3.57167396668703	0.322310305535257	-0.368614079591103	-4.835732443714
MIB2	ACGCGCACCAACTACCGCGC	-1.45497383756053	-0.0371570045982024	-0.1678032490707	-3.84276245791335
KIAA0907	GCAGCATCCAAGGCTCCTGA	-5.35027960563769	-0.428092886541577	-1.54933761858812	-3.5241086023932
KIAA0907	AAGCGGTCGCCATGTCCGCG	-3.82574328043847	0.154537357488156	-0.133345193877781	-0.321863265116352
RXFP4	ACTCAGCACACTGCCTCCGG	0.40279090387304	0.290591938712439	0.164115994451743	-0.841357208631043
RXFP4	GTTGCACCCAGCCTCCGCCC	-2.44485576277145	-0.260462184003657	-0.480480942458886	-1.61195312771308
RXFP4	TAGAAGGGCGGCTCTCCCGG	1.47946203063263	0.108886992118447	-0.409505713103415	-4.39239156817329
RXFP4	GTAGAAGGGCGGCTCTCCCG	-7.23531801403151	-1.07448681061629	-3.79072512671903	-1.69445382336284
MIB2	GCTGCAAGAAGCACGGGCTG	-1.64519649272412	0.321233552015695	0.209189477278092	-0.625625890152008
ARHGEF2	AAGAGAAACGGACTGCAAGG	-2.61473998795668	0.612093375352811	0.896142120513351	-0.272189708047891
ARHGEF2	TGGCGAGGGTGTCTTTACAG	-1.02305758273989	1.02179267489745	-0.114571922396522	-0.148674178441302
ARHGEF2	TAACAAGAGCATCACAGCCA	-0.539161622389939	-0.357146293964474	0.0549863515599149	-0.253592876769202
ARHGEF2	TCGGATCGAATCCCTCACGC	0.965467763914007	-1.00903669644889	-0.694454013163354	-0.0343438693107911
SSR2	GCTGGAGTACCACAATAGCA	-0.922924631021514	-0.327878974151806	-1.18221483671312	-0.409212966500061
SSR2	GTTTGGGCAACTCACCACAA	-2.76443504575202	0.059565924211582	-0.818009931553416	-0.560124646324726
FHAD1	GTGGCTGTGAAGCTCATCCC	3.00973398650894	0.286257669099923	0.175871261309848	1.17491031028298
SSR2	GCTGAACAGATACGCCGTGG	0.479135598694154	0.234885363697343	-1.70857930132821	1.4701615685544
SSR2	ACTGCTGAACAGATACGCCG	-2.64825873063046	-1.06664054205937	-2.25852933410904	-3.44936425912013
UBQLN4	AGACATCATATCCTGGACCA	-0.873821449194111	-0.96524452285397	-1.70443380348233	-0.781681610370116
UBQLN4	ATGCTGGCAGTGGAAGCCGG	-0.654691792282742	-0.278300693625108	-0.64542934626749	-0.452099938101314
UBQLN4	TCAAAGAGGAAATCTCCCGG	1.04877909070857	-0.439190589388249	-0.658142574069267	-0.235962876884746
UBQLN4	TTGACGGTGACCCGAATGGG	0.813313052934507	0.165276537698439	0.268999275345427	-1.40846361911536
LAMTOR2	GATGTTACTGGCTATGGCAG	-0.372615355063269	0.383074725524909	-0.535949452136707	0.339772838260987
LAMTOR2	TATGTATGCCAAGGAGACCG	-0.953915210575164	0.378550803417381	-2.39910847464538	-2.00512346694607
LAMTOR2	CAGGTACTGCACCAAAGCCT	-4.50759893076464	-0.944080146816249	-0.623451049058346	-0.493543005391628
LAMTOR2	AAGATGCCGCCACTTGGGTG	0.815858489552247	1.26559461994468	0.273281151837774	-0.184976072670225
RAB25	GATCTGAGCCTTGACAGCAG	-2.92786953761673	0.200791160237666	0.317033277802986	0.85220699265744
RAB25	CAAGCACCAGACCTATGCTG	0.568403769531646	-0.605445365990112	-1.01183770473361	-2.1728431337765
RAB25	ATTGGTAGAGTCCAGGGCTG	0.693185012602511	-0.382251920101744	-1.4790242514233	0.511882406376849
RAB25	CCTCCCAGAAATCTTTGCGA	-5.3006565186211	-0.746247389693202	-0.638347791296799	-0.251293903241219
MEX3A	GCAGGATGTGTACTACGGCG	-2.99026822329218	-0.393079387268188	-1.06972933090226	1.29588395126636
MEX3A	AGGACGTGGCCACAGCCCGG	2.60708214094426	-0.644730654281336	-2.08635914461022	-4.13216297247761
MEX3A	GGGCACGGGAACACACTCCG	-2.14793246606227	-0.345222081370403	-0.229500723572587	-4.20110356598988
MEX3A	GGAGAACTAGGATGTTTCGG	-6.47154271510066	-1.59031907563598	-3.33566241701761	-4.87904600501727
LMNA	TGAAGAGGTGGTCAGCCGCG	2.14339246868724	0.463162712818549	-0.610418361550189	-0.723433195232541
LMNA	TTCAGGATGAGATGCTGCGG	-7.20535831248711	-0.78485731240507	-1.4495992128126	-1.68969896470517
LMNA	GGAGAAGACTTATTCTGCCA	-4.39581576517612	-0.287488215216896	-0.78134099983445	0.832815396333835
SEMA4A	GCTGCTGCCGACGACGACCG	-1.7223524828453	-0.174622953755594	-0.887782144622567	-0.695003358980182
SEMA4A	GCTGAAGGCGAAGGTGCCGC	-6.97024367846434	0.0210490110420434	0.272062889668258	0.212892319092173
SEMA4A	CTACCTGTTGCCCATCTCGG	-1.81112705549654	-1.1706344302065	-0.372093332379133	0.0296728825254213
SEMA4A	AGACCGACAACTTCCTCCGC	-2.0292940378645	-0.465726716981006	-1.67391044895794	-1.19123707488955
FHAD1	GATGCAAAGGAGCTGGTCCC	-3.47891669318751	-0.535055914184875	0.387932674042986	-0.376390608383837
SLC25A44	GGTATCACTGGCCTCTACCG	1.35631827874966	0.0117689946103923	-0.193275727012601	-0.78465940874435
SLC25A44	GATGCTCTGGGCCACAAGGG	-3.00857335808951	0.0302767625186373	-0.396458043197216	2.58817459352425
SLC25A44	ATAGCCCACCACAATGACAA	-5.60533025847694	-1.34414651476738	-1.95525408955533	-1.86747957148111
SLC25A44	AGTCCACCAGCTCAGGTCGG	0.326316307507443	0.055752366423226	-0.00316049824241738	-0.0350532147511986
PMF1	CCTTCTCTGGGATCCCGCTG	-6.45178069920933	-0.755719732418754	-5.58348261851616	-1.49828034662754
PMF1	AGGCTCTACACAGAGAACAG	-3.76240619309561	-2.8512659021837	-1.65893744698721	-4.45077117337331
PMF1	GGAGCTGGTTGCTGTGCTGA	-0.457439850796685	-0.197117746176197	0.0540195324393968	-0.535075643948994
PMF1	GGCTGGCGGTCTCCTCACTC	-0.0318855586858993	-0.45175716192256	-0.367227481750582	-1.88691246545597
BGLAP	ACTCCTCGCCCTATTGGCCC	-0.794746847851156	0.0349357639023857	-0.116462939255744	0.0474353351816834
BGLAP	CGGCCAGGGCCAATAGGGCG	-1.38247665739926	0.594105813677234	1.10788488596645	-0.792034343630308
BGLAP	AGCGATGCAAAGTGCGGCCA	-2.98981702099475	-0.440254210150842	0.267830288182817	0.176658902036571
BGLAP	CAGCGATGCAAAGTGCGGCC	-0.840152270808899	-0.0911046423924766	-0.427596600610764	-1.65829790384711
PAQR6	AGGCGAAGGCTCCTGTGCGG	-0.454041459937374	-0.10838104962933	-1.40681871538813	-0.38184727797252
PAQR6	CAGGAAGGAGTTGAGTGCGG	0.225651838127383	0.0845808674906809	-0.21740043255605	-3.84347667120266
PAQR6	GTGCGCGCAGCACGACGCGA	1.84559184123825	-0.63881887656805	0.165529486158369	-0.684470066264942
PAQR6	ACAGTCCAAAGCCGAGCTGG	-1.96396575358882	-0.466299390799184	-0.0246159394236827	0.763500160469813
FHAD1	CTCCACATAAATCTCCGCAG	0.688665080418915	-1.05721230665106	-0.0536850308082428	-0.648542030199268
SMG5	AATCTGAGGAGCTACTGACA	-7.33553302368499	-1.25299537300708	-3.57169499532151	-7.33553302368499
SMG5	CCAATCCATCTCCTTCCCTG	-0.682276023121706	-0.703163827948323	-3.19993043974768	-8.44227327281962
SMG5	GGTTCCACTGACCTATGAGG	1.09540118006518	-0.726116731074193	-1.22991146561525	-0.15965576088373
SMG5	GACCCGGGCACCATGAGCCA	-5.7524757291249	-0.202867569484654	-0.114651695222798	-1.81788538271761
TMEM79	TCTGAGGGACTCAGCTCCCG	0.659297065671296	0.0515218359336247	1.10564731641841	1.46493617251021
TMEM79	GCCGTGGGACATCAAACGGC	-5.16803783680911	-1.02132759460733	-0.266180296256768	-2.14149066556525
TMEM79	ACTGGGCCACATATCGCCGG	-1.2383016931117	-0.112483291696116	-1.18588463728961	-0.448213460750545
TMEM79	GAAGGAGCGGCCCACGGCAA	0.637038615037969	-0.063537709784077	-0.40996422491221	-3.549833913606
C1orf85	GAGGTAGCCACATTGGGCCA	-0.967474420087438	0.544171107952444	0.882231631572528	0.655333348276447
C1orf85	GGAGGATATGGTCTTCCCAA	-0.178910791728443	0.0648089824468983	0.274156533036499	0.637331119558935
C1orf85	GCCACCATTACCACTGCCAG	1.76073960461961	-0.506363170319618	-1.03619314917247	-1.88434590748152
C1orf85	CAAACAGAAGTAGAGTCCAA	-5.88480222364035	-0.766160446569478	-0.988689229176172	-0.376493622895259
VHLL	ACACAGGCAGCACGATTCGT	-2.75284572149061	-0.785687610016534	-0.315901251803231	-1.29456919722061
VHLL	GGAAGAGTTGGGCGCCGAGG	-1.9550859439957	-0.363405220120682	-1.07385186484776	-1.41550131922706
VHLL	CCAGGAAGAGTTGGGCGCCG	-0.408798889900873	-0.392508596948039	-0.279822373196112	-1.08692955889908
VHLL	GGTGGGTTTAGAGGCCCAGG	-1.82843040469074	0.628405418789803	-1.25420462160411	-3.79710272262152
CCT3	TTTGGCTTGCAACATTGCCC	-7.62299504770583	-0.810953770283867	-2.86453794189114	-5.07759521555095
CCT3	GCAGCAGATGCACCCAACAG	-0.709954108342403	-0.993253169836459	-5.5620409041044	-7.32628309397595
CCT3	GATTCAAGTCCAGCATCCAG	-2.63089247764132	-1.36041934368784	-5.10753384748852	-4.66399791225068
CCT3	TGAGCACGAGCACTGGACGA	-3.68806276252901	-0.939767957939003	-2.1339184499925	-2.79175002436715
TSACC	TGGAGTTGATCACAAGCCCA	-0.389968867123985	0.429821445415428	-0.512975183103213	0.198061838153003
TSACC	CGAGCTGGGTCTGAAGCTGG	-1.47125123908124	-1.11790091985895	-1.15544126332357	-5.11545048795521
TSACC	CCAGCTCGCCCAACAACAGA	-5.69516439348028	-2.0222267777085	-1.93202923854803	-1.55879710845455
RHBG	GACAGCAAAGAGGACGGCAG	-4.60783320086699	-0.0341420315396475	-0.940628793617105	-3.20513369628924
RHBG	TGTGGACCACTGCAGGGCAA	-1.67776123470478	-0.573678954133523	-0.289181632093394	-0.353926457533817
RHBG	TGACAAGGCAAAGGTGCCAA	1.00424167256103	0.32911429064056	0.465009929844026	-1.82651808810712
RHBG	TGAGTGGAAACACACTCTCC	-0.81888113613926	-0.281850031799052	0.168116357077122	-0.797442055879992
C1orf61	CAACTGGGAAGGCTTATCAG	-2.15867492632715	-0.289913781800584	-1.21606866733618	0.859831149482672
C1orf61	ATGCTGAGGAGCCATCACAT	0.701831546247234	-0.143059415109522	0.00347584555172098	-0.0596828963322578
C1orf61	TAGAGCCACATCCAGCACCA	-0.577752600751756	-0.509884492428489	0.119412932098489	0.778442767605453
C1orf61	TGGCTCTATCGTCCACACGG	-4.40878445849649	-0.62678493424554	-0.360586284748056	-1.15315974518525
FHAD1	TAGAGCCAAGGGCTTCCAGC	-4.37328152111285	-0.396393213208259	-0.64647049049753	-0.199950339280739
MEF2D	GATGACTGCACTCACCAACA	-5.04980492364944	-0.0426789340725557	0.271307848108806	-2.07864121419688
MEF2D	CTGCAGTTCAGCAATCCCAG	-2.84428273650789	-0.454842359908399	-0.290440931048853	-0.874934960815064
MEF2D	GAGCCCGTCGAGCTCCTCGC	0.061154027617687	0.917265797710774	0.95393827924026	-0.755451286782087
MEF2D	CAACGCCGACATCATCGAGG	-5.56932839517261	-1.12609766199615	-2.99445312265047	-4.03701314290111
IQGAP3	TGGATGCAGTAGACTACCCG	-0.20211692082437	-0.496788676904504	-1.75007959992931	-2.4771379939233
IQGAP3	TTCAGGCCCAGTATTACCGA	-5.26186291493937	-1.36239918961061	-1.1041990733889	-1.87787172026038
IQGAP3	CCAGCAGCACTCCATTCCGA	-8.18006814895462	-1.78958248755999	-2.23701141668791	-2.12893672957513
IQGAP3	AGATGAACGCCTCACAGCTG	-2.24598256390474	-0.564657083702995	-1.03514904763908	-2.25520479001371
TTC24	AAAGCCGGAGGCTTGCCGAG	1.26849074475892	0.462582989252224	0.06495117815233	-0.0139969759837069
TTC24	AGTGCTAAGAAACCTCGGGA	-6.69640531069888	-0.297279927898795	-1.51231988304667	-2.70397777792633
TTC24	GCTGCTTCCTGCCTTTGCTG	2.11474377983568	0.505822904387278	-0.818531921134392	0.586409391533089
TTC24	TATAGATGGAGGCTTTGCCG	-4.64759454976337	-0.252338344285861	0.523995651790068	-1.91583378059991
APOA1BP	AGAGGTCATGGCGAGCACGG	0.295925006814235	-0.0595058616353557	-0.00694475701759334	-0.225084533205759
APOA1BP	TAACGAATACCAGTTCAGCG	-0.379865975678697	0.490292859865592	0.225280772236981	0.144313586354472
APOA1BP	AGATGACCAGGACAGTAGGG	-0.334356739461312	0.0149741010333084	-0.497820740866519	-3.18582044926546
APOA1BP	AAATGGACATCCCTTTCCTT	-2.89719348364972	-1.14469988400382	-2.40626245552921	-4.91317475957388
GPATCH4	GGTAGGACATGACCCTGCCA	-2.27401344238042	0.2096056432636	-0.114086817348346	0.0197623124101343
GPATCH4	ACTGAAGCAAGACACTCATG	0.707984102412705	-0.465517704046437	-1.98700827345828	-1.61364228524886
GPATCH4	TCGTGGGATGAAGTTTGCTG	-3.7151629547083	-0.20673078829603	-1.21189015756543	-3.56007797843372
GPATCH4	TCATTGCTGGGTCCGCTCCG	2.43655655719187	0.310036537761317	0.681623449640712	-0.18547087348137
HAPLN2	ATCCTGGCGCGCCCTCCCAG	-5.4419659264913	-1.50596213330239	-1.84589708059329	1.75512606379274
HAPLN2	TTTCCGTACCAACCCAGCCG	-4.53704131363209	-0.579725855451474	-0.900030209086513	-0.246052647692837
HAPLN2	GTTACACCAGTCCAGACCCT	0.00613184017389923	-0.152023900217142	-0.0992180687671329	-0.651386170508485
HAPLN2	GCTTCCCAATCACCACGCCG	-0.698852053786415	-0.77122404521209	-1.50278755890559	-4.28602370128652
BCAN	GCTTTAGCAGATGTTCTGGA	-1.95677903939438	-0.54636038490414	-0.5606112527664	-1.48436098818056
BCAN	GAGAGCCCAGCACAGCCCGG	-6.01162099959348	-0.233145955785385	-0.0810890744468962	0.694041767575008
BCAN	GGCGGCATAGAGCTGCTCCG	0.554895978755991	1.35814959110132	0.465373860315242	-2.15313709112528
BCAN	GTCACACCCAGCCAGCGCTG	1.57705920997938	-0.983226236818179	-0.412840462714085	-1.4532691474338
NES	GCTAAGGATGGAGAATCCGG	-3.43261673666444	0.117429897778853	-0.217426035569392	0.366198448902359
NES	CGGCTGCAAACACCTGGCGG	0.802315796460632	0.22753762008526	0.112494333498701	-1.73910891502409
NES	GATGTCCCTCAGCCTGGAGG	-1.33072665280193	-0.546385681285354	-1.08767744513321	-1.47229085860042
NES	AATCCGCGGACACCTCCTGG	-0.659880473429842	-0.456974982593207	-1.32308934293452	-3.83346188712748
CRABP2	GGATGACGTTGTGTGCACCA	-3.13083904810499	-0.183577114142493	-0.370479310643473	-0.839209832412783
CRABP2	GTCCTTCCAGACCATGACGG	-3.48454720539439	-0.0292691396247449	-0.089422067782893	0.814316178055872
CRABP2	GCAGTGGAGATCAAACAGGA	-6.10164772482639	-0.796713131253967	-0.0344915672178558	0.0965247532871309
CRABP2	AGCAGTGGAGATCAAACAGG	-2.81853667804918	-0.44674525529128	-0.857340629082519	0.216577277057993
ISG20L2	GAAGAGCGGACATTCCTCTG	-6.48528629141405	-0.172604977135109	-1.30597642719742	-4.52786000922659
ISG20L2	TCACAGGGAAGATAGTGGTG	-2.27531745848255	-1.31925089008067	-2.45581663985592	-4.87332048298223
ISG20L2	TTGTGGACTACCGAACCAGG	-7.43785132236571	-1.07801876237866	-6.76046594369658	-7.43785132236571
ISG20L2	ACTGCAGCTTTCTTGTCCAG	-4.64430462694154	-0.502097769342042	-1.18223844738174	-0.070463406610819
RRNAD1	GATGATGTAGGCATCCAAGA	1.25770956061851	-0.650419821730291	0.352263660284793	-0.955192390372636
RRNAD1	AAAGGCCAGGGCACACGCCG	1.60616556731758	-0.204309374350069	-0.305260243715572	0.388907948213683
RRNAD1	AGAGGAGAAGAGGAACCCGC	-0.291200898780643	-0.267959069225316	-0.71601729146091	0.0716010593996934
RRNAD1	GAAGCAGAAGCTCCTCACAC	-2.99972216334023	-0.529753518546711	0.761770893082868	-0.14134320517177
MRPL24	GGAGACCCGGAAATACAAGA	-5.90300576999316	-1.07198144328467	-2.27242123325773	-1.44597873633495
MRPL24	GGCAAGACCATGGATTACCG	-5.52052225218914	-0.768232135468494	-1.99863240975992	-5.52052225218914
MRPL24	TATCCGGCAGCGAAACTGGG	-2.84329756814261	-0.458400020584603	-0.622030905930736	-2.05073847639955
MRPL24	ACTGGGCGCCGCCTGATCCA	-2.78235692007388	0.403524323773027	-0.264049212111124	0.430806084660997
HDGF	GGGCCTCTCAACCTCCAAGG	-5.81192864122971	-0.615786686680186	-1.30134164057527	-2.11439250567923
HDGF	AGCGTTGAAGAGGAGAGCAG	-3.26569364774322	-0.515228518277655	-0.0605981384147123	-1.01948327449604
HDGF	AAGAGGAAAGGGTTCAGCGA	-1.12583668831074	-0.093815080690212	0.142715059470145	-5.11097548391855
HDGF	GCAGAAGGAGTACAAATGCG	-0.411215384252478	0.243072910670776	0.90144510645099	0.0922231827084188
PRCC	AAGGCCGGACCCTTGGGCGC	-2.01597926219228	0.329419084073836	-1.70541591353776	0.515470232799295
PRCC	GGTGACAAAGCAGATCACGC	-1.68563124830409	-0.456425999165314	-1.69010122086303	-0.642125892307848
PRCC	TGGCTGCAGGATTATTACAG	-6.33562256232027	0.0201167794062949	-0.787497570270141	-0.652481313810256
PRCC	TGCAGGGCAAGAGGAACCGA	-1.73347139031782	-0.0395490875940654	-0.0919546241904214	-3.0856639983708
MMP23B	GAGGCACAGGGCGACCAGCG	-5.0742607490924	0.100711187571148	0.890679011855718	0.387232418250519
SH2D2A	AGCCTGCAGGACTTTCCCTG	-0.263349897113122	0.245515474415917	0.366049395965457	-1.14149134051465
SH2D2A	TCACCTGTAAGTCAGCACGA	-1.72922446991185	-0.326029524920703	0.228699327325399	-3.49545927650992
SH2D2A	GAAGCCATGGAACCAGGCAG	3.12578636520936	0.105715492883543	-0.42402268221265	-0.734202230865669
SH2D2A	CCAGAACCTGGGCTACACTG	-1.9780153629098	-0.0815348379820451	0.176158082826667	0.218346558393929
INSRR	AAAGTAGGTACTGACAGCCC	-3.15125313276893	0.533227734979328	0.0908862388081433	-1.08345289017286
INSRR	ACTGGGCCAGGCAACTGCCC	0.715744029038096	0.0755977528885188	-0.628432499888831	0.828525029551467
MMP23B	GCGTGTAGCGGCGTCTGCGG	-1.90470409656641	-0.305951619242281	0.553497240520366	-0.722675207166415
INSRR	CCAGGAAGAGGCGCGTCCCG	-2.49182026130435	0.362088097570644	0.637892274215067	2.02977083364342
INSRR	TGTATCCAGGCCAAATCCCA	-3.82320026676185	-0.59535761393592	-1.72573928380501	-2.60672436288229
NTRK1	CCGGGTGCATCGCAGTCCCG	-3.36176822354593	-0.0943576618549171	0.79892542824532	-0.272321555458241
NTRK1	ACGGAGACCACTCTTCACGA	-7.35840166232611	-1.19249891589922	-1.29411658315778	-2.68080114899339
NTRK1	AGGGCACAAGAACAGTGCAG	-1.09550637399821	0.308275917859839	0.192652044047578	0.493059988844722
NTRK1	GGGCACCTGGACCTTCAGCG	0.109068364992132	-0.0196361087917802	0.184029002467989	0.868369159877869
MMP23B	GAGGTCGCTGGGCTGCTCGG	0.791878859712376	-0.302870663029025	-0.312511417336589	-0.585517316037832
MMP23B	AAGTGGATGCCGCCGTGCGG	-1.91902674253965	-0.246885154663363	-0.74367393699704	-3.20680364871834
PEAR1	TGAGAGTTCCAGCCAGCCGC	0.769011943787554	-0.165739398059714	-0.270029803600975	-0.301415653577234
PEAR1	GGAGTGGGACTCCTTGGTGG	-1.92814734091882	-0.532794734466798	-0.254978490721661	-0.961634891412767
PEAR1	AGCACTGCAGGCGCTGGCGG	1.0817014004345	-0.280017125529876	-0.75713158815448	-1.54240953829928
PEAR1	TGGGTGCCACACAACGGCCA	-2.15084531915643	0.726617725129596	0.16863834352244	-0.73502269911127
LRRC71	GTCGAGCGAGCAGAGCGCGC	-6.48822748393274	-1.1553375567527	-1.68263857607456	-4.15726304785272
LRRC71	AGAGGAGTACCAGTGCTCCG	0.276885870357265	0.0613155814247248	0.656820345870221	0.572281633650693
LRRC71	GTGAAGGAAATCTACATCCG	-0.654427493404746	-0.250065973746889	1.4297915543458	1.87027176822466
LRRC71	AACAATAACATCGACGACCG	-0.612963966008424	-0.25849229411844	-1.84030645482948	-0.589759049044132
ARHGEF11	CCTGCCTCAGCATATTCCTG	-0.43463141424177	0.0425033475530858	-0.434464236015484	0.226711359281615
ARHGEF11	ATGAAGGTGAAGAGCCCAGG	-0.583108203688218	0.332392587057301	-1.62992781717909	-0.817448759698184
ARHGEF11	CCAACAGGTCAACGGCACCA	-4.09368244969271	-0.323478309316402	-0.445591235030694	-0.755590530851182
ARHGEF11	GTTGTCTCAGAGGCATCCGA	-1.0305322330455	-0.284416590086171	-2.21918279110574	0.257304399156927
ETV3L	AAGCCAGACATCCTGCTCCC	-0.89316775882363	0.0440914666237813	0.164569151344473	-0.618463697135481
ETV3L	GCAGCAAAGGCCCAGCCGGC	-2.30973620581023	-0.0130982018998358	1.04813629326108	-2.02436267471712
ETV3L	TACCTCACTCTGCACACCCA	-3.88022793944012	-0.454118403746337	-0.790604283591125	-2.15061926020652
ETV3L	ACACCCACGGGCACCAGCGC	-1.69862232830255	-0.306330646671673	-0.402859835699868	-1.48381125037543
ETV3	GCAGTGCCAAATGCATCCTG	0.197208759547576	-0.664656206331282	0.0978327052632597	-2.97174544871028
ETV3	AGGGATTGGAGAGACAGCGA	-2.92923801202612	-0.152904396185238	-0.760156249205593	-2.67020607063776
ETV3	AGGACACGGGATCCACACCC	0.365459722528893	0.243045907590349	-0.776308847373428	1.13375889074065
ETV3	TCAGCTGCTGACTGGCGCCG	-0.769392200385501	0.3472724491074	-1.55545472846992	-0.786354616789403
EFHD2	CGGCGCGCAGACCTCAACCA	-0.538590054593038	-0.0851260212083904	0.357975368185887	0.19142693266569
FCRL5	GGTGTTGAGCTGCTCCACAG	-0.181681656480683	-0.0531273414788691	-0.975337596816424	-0.649530820383897
FCRL5	AGTGCGCAGAGAATCTTCCT	-3.03204198677968	-0.0181247863887988	-0.599526314524208	0.378082940053134
FCRL5	GAGACTCCAGCCTAATCCCA	-2.4795434317605	-0.520266649821903	-0.124805163195426	-1.40915633318447
FCRL5	GAGTACAGATGCCAGGCCCA	0.542339433128928	0.464000077493566	0.903840299578786	0.0107461684174126
EFHD2	CAGCAAGCTGAGCTTCCGGG	-3.30987164711578	-0.336357283597291	0.497213258511718	0.794643688895411
EFHD2	GTTCCTCCTGATCTTCCGCA	0.538527812025547	-1.07911819203017	-0.521968868352657	-0.886151593087075
EFHD2	AGGCGGAGGAGATGAAGCAG	0.375076030043231	-0.381712517080277	-0.510006464420851	0.139532374463779
FCRL4	ATCAGACAGAGCCATGCAGG	-3.36340636790389	0.278604315642363	0.28275041989261	-0.0917403122245926
FCRL4	TGCACATGGATCTGTAGCGA	-2.90859070281586	-0.141985358363313	-0.451713451261543	-1.05526531293165
FCRL4	AACCTCGAGGGTGTTTCCTG	-3.87526422396909	-0.540528663911425	-1.41139977164306	-0.9762840071054
FCRL4	CAAGGACGCCCACAGCAGCA	-0.259668995888631	0.00606059780999324	0.624492988814566	1.07675264611055
CTRC	CACAGGCCAAGAGCGCAGCG	-1.11426952818211	0.431794308052573	2.10510667295587	2.13622924492051
FCRL3	GTGATGCAGACAATGGCCTG	0.460942445607096	0.400962044273883	0.399390806385354	-0.370289641863187
FCRL3	CTAGAGATCCGGCCCACCGG	-0.0736579460281934	0.179404568132255	0.267145979738092	0.139919165198081
FCRL3	CCTGCTCCAGCCCAATCCGA	-3.9541448653942	-0.670802136512814	-0.439389070417183	-2.23381035202052
FCRL3	AATTACCAATGTAAGACCCG	-0.873126309729757	-0.0880052221271566	-0.348140288428909	-1.04135098168231
CTRC	AGTACCTCAAGAACGACACG	-0.251766913920132	0.173339776244734	0.182844403892792	0.507986310228644
CTRC	CGTGGGAAAGAACAACCTGG	0.199134667196907	0.145320568051145	-0.613080210491419	-0.188276307747063
CTRC	GCTGAGTGACACCATCCAGG	-6.08884455589566	-1.02866602259789	-3.4636855637806	-3.84276245791335
FCRL2	GTTCTGCCACTAATGAACCC	1.4893843501813	-0.0888143184960004	-0.594758460721224	-0.942955430495122
FCRL2	ATGACAGCTGGAGTTCTCTG	1.16373847007108	0.902433636838928	0.455004690853075	0.994034603117767
FCRL2	ACTGATCCTGCTCTGCTCAG	-1.0175927751951	-0.0815575450493951	0.70374324951917	0.721866593951524
FCRL2	GACAGAAGAGGGCGCCACAA	0.587486801791802	0.705879792106799	0.453553308915171	0.0171096041863139
FCRL1	AGAAGCAATCATCTTACCTC	0.45564110345805	-0.389746705538698	-1.65115019977125	-1.50506544801324
FCRL1	AGTGATGCTCACCAGCCCAC	0.869765184583941	0.515653652037952	0.35953530325112	0.00668867267575113
FCRL1	TTTCAGAGACACCCGGGCCT	1.16262711713589	0.384482467202659	0.874088767423231	1.17367069935922
FCRL1	AGGAAGTGCAACTCACCGGC	-2.44294253610096	-0.572576868033851	-0.475816533909654	-1.55259613952368
CD5L	TGACAGCCACATCTTCCTGG	-7.03117089722654	-1.45105864674608	-2.30526268810653	-1.68230363658569
CD5L	AAGTGAAGCACCAGAACCAG	1.86637012374119	0.143935531239432	0.188601053323469	-3.02498174293833
CD5L	CCTCCACCCGCCCTTCACAG	-4.26706134673705	-1.01279562598799	-1.49136848321998	-1.36296535449584
CD5L	CCACCCGCCCTTCACAGCGG	-3.7286785602218	0.403510474265002	0.580428938208574	-0.37703530559466
CELA2A	TATGTGACTAGGGTGGTTGG	1.24934587990827	0.722790363472391	0.442034913655924	-0.286510510257171
CELA2A	AACTCCAACCAAATCTCCAA	-4.74368690660575	-1.0343721551619	-1.87263215366054	-5.36582072093781
CELA2A	AACCAGTATGATCTGTGCTG	-0.0510673421446386	0.131646700167821	-0.622621700028192	-0.917552431005601
CELA2A	TGTGGTAGTAGTTGCAGCCG	-0.516022335495155	0.447024067493515	0.970180216950681	0.677921967506657
KIRREL	ACGGTGCACATCCAGCTCGA	-0.0875795739820706	0.0804573761884182	0.154281331555241	-1.19608773014506
KIRREL	TGAGCCACAGACGGTGCAGG	-1.50921598687962	0.198947729531667	0.0767976233542047	0.950457071059624
KIRREL	AATCGGAGTGGCTGAGCGGG	-1.53191486715977	0.282065325112356	1.11532399066833	1.7349415689632
KIRREL	GAGAGGACCAACTCAGGCAG	2.30970570415513	0.620946799920268	1.52635191102134	2.0192117768013
CELA2B	TATGCTGGCCCAGCATCACG	-0.23487692261449	1.07707314641893	-1.64423671269547	-2.04329077757595
CELA2B	GACGAATATGATCTGTGCTG	-3.70484362057976	0.493467380574633	0.58707949849112	-1.74077506122682
CELA2B	TGCAACCAAGGACCGACGTG	-0.000643492916863941	-0.122712039371283	0.84680881554612	0.0219506257831217
CELA2B	TGTAGTAGTAGTTGCAACCA	0.791283001790348	0.291993948186288	0.244802516327932	1.60751032548777
CD1D	TTATCGAAGCAGCTTCACCA	-2.47433119481785	-1.29194225789103	-0.913027845659338	-1.7377139511078
CD1D	GGACGAGGGAAACAGTGCAG	-0.677598369977129	0.233364247816382	0.0117587130380583	0.317263607287094
CD1D	GTTGGATACAGTGAAGCCCA	-2.25227803119877	-0.255679113169498	0.13935308156791	-1.49564109191501
CD1D	TGCCAAGGCAATCAAGCCCA	-4.67928931172746	0.474665252438291	0.32892792808391	0.25047947785752
CD1A	GAAACTTCAGCAATGAGGAG	0.209134976153707	0.39657303049876	0.685637568076037	0.565632202664927
CD1A	GAAGACCCAAGATGAAACGT	-4.73166124673323	-0.0586283183104275	0.195528035632876	-1.14339403837878
CD1A	TGCAGGACTGACCTTGCCGC	0.337322539579705	0.417026112860792	-0.0537159729360175	0.490843751310654
CD1A	ACAGAGCATCACAGTTCCGT	-0.782983465718853	0.101153346196234	-0.682507909568561	0.861252457800403
CD1C	TGAGCCCTGACCTCGTGCCC	-1.84855435890351	0.0110724108337319	-0.0426529236837094	-1.03400618754797
CD1C	GGAGACCCAAGAGAAATCGG	-4.16198364052498	-0.311644173228238	-1.25021286988115	-0.479676786251293
CD1C	GCAACAGCTGGCCAGACCCA	1.08451918330785	0.287597751514596	0.335408937940092	0.720956891236463
CD1C	CAAGGGCACTATCACTACCA	0.364350271335054	-0.443338816342496	-0.553076419052481	-1.27083104993861
CD1B	GGACGCCCAAGAGATATCGG	-3.49852145554985	-0.0298617091051483	-1.53077154952655	-1.26912925655807
CD1B	TGGGCACAAACTCAAGGCTC	3.84075112587465	0.492273901396079	1.07691550392623	1.79470311601002
CD1B	GGTCTGGATAACATGAAAGG	-3.50783754380258	-0.181331191865328	-1.04713623601346	-1.05803743203409
CD1B	TTAGCTGTTCTCTTTCCTGG	0.477985527853616	0.113459730790717	-0.780156519919282	-1.20849079977099
CD1E	GACAGCAGAGACCCTCGAAG	-6.7935756881218	-0.695035721977993	0.493701268145521	0.160134021733999
CD1E	GGAAGTTTGGAGCATGCGGA	0.0317074582581629	0.0544809240282609	0.389163251979992	-2.43615074750066
CASP9	GTGGTGGTCATTCTCTCTCA	0.0108401127923647	0.170201162271204	-0.363247122665364	-0.677403331253326
CD1E	GAGTCAGAACTGAAACGGAA	-2.57268335286123	-1.02540045192212	-2.38681252099635	-2.86383359031788
CD1E	AGAAAGATGGAATATCCACC	-1.40711940809641	-0.041558942160302	-0.128498844411014	-0.793355653632631
CASP9	GAAGGGCGACCTGACTGCCA	0.480275365802475	-0.258974199178456	-0.165241628605516	-0.680572984936813
OR10T2	TAAGGGAGTAACCACTGTGT	0.633653848885653	-0.0362418609075652	0.314763338706269	1.02668714757497
OR10T2	ATAAAGCCAGCTCTTTCACA	-1.11551469957821	0.0462381098000701	0.445745369015116	-0.841211522849414
OR10T2	AGTTGGTGCAAGCAAAGCCA	-3.5546252087968	-0.129610796385363	-0.407795137844488	1.11783538401188
OR10T2	GATGAACTGTGTAACCACAG	-2.85291514012616	0.499433485922135	1.0717015461753	0.82487286902435
OR10K2	AGGCCTTAAGTAGATAAAGG	-1.89747077670751	-0.411827786619371	0.108603507340247	-0.883261115088755
OR10K2	AGTGGACAGTGACAATAATG	-2.73185986651228	0.314356716798195	-0.188578494599295	-1.51088182778504
OR10K2	TGTGGAAGGAAACTGAAGTA	-1.35516039807334	-0.156777416510636	0.0132121165811672	0.523594720273917
OR10K2	GAAACTGAAGTATGGCAGAG	-1.87388378403967	0.751020409149941	0.824312515489428	0.379975563776574
OR10K1	GGAGCAAGTCAATAAGACTG	2.55848060758637	0.399570647307124	-1.31829270196921	-2.55739474138485
OR10K1	GGGCAGATGAAATACTAGGG	1.44422092041017	0.436144963131011	-0.982474584657291	1.63739935590244
OR10K1	GAGACTAGGATAAGTAGCAG	-2.336955455601	0.73442640780711	0.677615363339419	1.03383610215816
OR10K1	GAACAGTTACCACAATGAGA	-4.07120449261489	-1.61938855200894	-1.44253467178545	-1.2426913178715
CASP9	ACCGGAAACACCCAGACCAG	-0.695110268989501	0.639845000964496	0.302801420742197	-0.340750173425435
OR10R2	GGGCCAGCTGAATTTCACCA	-0.107506818297352	0.357774364454034	0.793741255391462	-0.387909754643674
OR10R2	CAAGAAGCCACCAATTGCAC	-1.70591515769282	-0.692960436225212	-1.24147110523392	-0.635135892759847
OR10R2	TTTCCGTCTGCCCTCAGCTG	0.129859586199245	0.5244471596545	-0.116846594895195	0.885350859578773
OR10R2	GTTTCTGAGGCTATAAACCA	0.443887270137731	-0.0284532560828845	-0.837009009041288	-3.97733375385675
CASP9	CCATGGACGAAGCGGATCGG	-2.85932881479787	-0.051355859789175	0.386041981749162	-0.216645714002946
OR6Y1	ATAGCACAACTTCACTACTG	-1.01417735852906	-1.10891853591984	-0.993225279358165	-1.30699981063598
OR6Y1	ATCATGACCAACCAGCTCTG	-2.59976786478465	-0.213571608943274	-0.100314603255748	-2.13858735652854
OR6Y1	GATGTACTCAGTGCAGACAA	-2.65010467752445	-0.362104976578	0.294331719399347	-0.27517427773734
OR6Y1	TATGCAGCTGCCCATCACTG	-4.23649780632929	-1.07016769781461	-1.24285111340669	-1.36226362941832
OR6P1	GGGCAGATGTCACTATCCTA	-0.960305221164116	0.223213647998514	0.276288394073806	-0.077223715539656
OR6P1	GGACGTAGGGATCCTCAGGA	-2.43007225989418	-0.603005400570598	-0.323485142927974	-1.41772492916237
OR6P1	AGGGAGTAGAATCATCACCA	-1.23760855435382	0.0850817831258235	0.39574407818008	-0.0568172612571329
OR6P1	CCAGGAAAGAGAGATGGCCA	-0.738784366965376	0.245906606281412	0.789872976728335	1.03479480374237
OR10X1	TATGAGTGTGTCATCTCCTG	0.376724864500984	0.490611151814758	-0.7295712900428	-1.54965387633893
OR10X1	GAAGCCTGCAGTGCAAGCAG	-1.16526373479533	-0.119109137731804	0.436927411882071	0.459322689660948
OR10X1	ACAATGTTGGTCATAAGCAG	-2.02829193709409	0.0291223811606232	-0.499163911953849	-0.525136596712627
OR10X1	GATCAACCAGACAATCCTGA	2.58122010000086	-0.661816972402756	-1.55411331333282	-1.99319721950293
OR10Z1	AGACCAACGTAACCTCCTGG	-0.325391094622269	-0.422537326013456	-0.581849121067689	-0.175268238363726
OR10Z1	GAAGGAAGTAATGACCAGCT	-2.13894547582275	0.397210488078713	1.12519667531279	0.105843299338226
OR10Z1	ATACAGGCCCGAGTGAGCTG	-1.88844811869259	0.517905319278166	-0.182986910529144	-0.200768673047103
OR10Z1	TTTGGGCCTCAGGTACACGA	1.84820113149681	-1.40858724164005	0.0100710130825892	1.71445347628596
DNAJC16	GCAGCTAAAGCACCAATCGG	-5.6889226271692	-0.0471677017466403	0.177718233609856	0.0760034347885563
SPTA1	TCTGGAGAGCCAAACCACGA	-0.140866129726515	-0.00738800022774821	-0.342322676151444	0.626381988427577
SPTA1	ATATGCCAATGAGTGTGCCG	1.4098605225369	0.35156439632753	0.886557887318445	0.19047747120932
SPTA1	TAGAGGAGCTACGCCACCTG	1.46632478960096	0.444658849435777	0.183920548418092	-2.27405408377208
SPTA1	AAGGGAAGAACGATTTACCA	-3.71336774609409	-0.0310720492338428	-0.427769431866462	-0.340296357531164
OR6K2	AATGAAGTGAGAGACACACG	-1.45663267013619	-0.187896545144891	-0.898097521881129	-1.60285172027966
OR6K2	ACACACCTCACAGATGCCGG	0.538815483895993	-0.315029920734354	-0.1840981028709	-1.30975308362209
OR6K2	AAACCTGGTCATCATCACAG	-3.0041816838521	-0.551147274276095	-1.44472189545151	-0.146616119338372
OR6K2	GCAGACAACAGACTTAACCC	-2.71692620033561	-0.434795116892786	-0.73933617640113	-1.31772077420527
OR6K3	AAAGTGTTGAACAAGCCTGG	-2.06434553884157	-0.202494804411881	-0.203611824329267	-0.621490245948369
OR6K3	GGACAGGGCAATGATTAGGA	-3.70896203685823	0.315884132858256	-1.06090167930282	0.121745176035317
OR6K3	GTACAGGCCAGGCTTAGCAC	0.88019731781729	0.130263074968091	0.19033415610128	-1.08604159393766
OR6K3	AACGTATCTGTCAATGGCCA	-0.0694021162734417	0.0133481366210644	0.170176735257345	0.377022059183219
DNAJC16	AGACGCCTGGCCCATCACCT	-3.64315806955059	-2.38072397782919	1.0956696380459	-2.24301252058167
OR6K6	CATGCGGGAACATAGAGAAG	-3.29585870860381	-0.915636410426537	-2.39388632180891	-1.93725535891061
OR6K6	AAGCTGTGTCCTGACAGCAA	-6.11121842998412	-0.169422867322731	-0.570752517667742	-0.938358209762127
OR6K6	TAGAGCAATGACCAGGAAGG	-2.00622317685507	0.758656207590198	0.0347279394437683	1.40608910172821
OR6K6	GGATAGAGCAATGACCAGGA	-4.34521365744429	-0.641394371452769	-0.723090785599897	0.00276899821111876
DNAJC16	TGGGCGTTTGGTCAAACAGA	1.17077803650483	0.143014722686185	0.0739965517479853	0.404469662291861
OR6N1	CACTGAGTAGACCACTGCCA	-0.363459985922137	-0.130514725891647	-1.50801874639896	-1.07208184853523
OR6N1	ACTGGACTATGACCAGGCCC	0.476983650644768	0.932127268650135	0.682664159171604	1.13190053962551
OR6N1	GATGGCTAAATACCTATCGT	-1.037694246028	0.111705299698492	0.407314586862482	-2.22029945300387
OR6N1	ATAGCACTCAGTCGCTCCAA	-2.13615331024084	-0.312677379739222	0.463747373919532	-1.39482305791356
OR6N2	AAGAGGACCATCTTCCAGAA	-5.5708416997121	-0.0970078251543631	0.502450050568518	0.698287713490661
OR6N2	CAGGTATCTATCATAGGCCA	-2.25610141715372	0.106311463730851	-0.0267801891311343	0.16156715093089
OR6N2	TGTATACCACAACTCCAAGA	-6.78206281444866	-1.87734176901728	-1.44922470292739	-2.63005929801575
OR6N2	CAAGGAACACAAATTCAGCC	0.607668171608084	-0.387519013294432	-0.415217623091234	-1.34754191852465
DNAJC16	GGACGGAAGAGATGACAAGG	-1.04765268455776	0.0229053779005719	-0.0558547960151428	-0.39664962527094
MNDA	TGTCAGTTTGTTTCTTGCGG	-2.23456142547127	0.717528952175797	0.235688048367205	1.14200080048283
MNDA	TGACATCGGAAGCAAGAGGG	1.18227962845001	0.260305313567752	0.369209188954973	0.694113117403439
MNDA	AAACGACCCAGTGACAGTGG	-1.11166757142587	0.214807393811949	0.121257603766271	-0.463876909888189
MNDA	TGATGTCGAAGACTTTCACA	3.1813307642173	0.195156163816175	-0.0539770210021207	-2.40475187042271
PYHIN1	AAAGGAGCAGAGGAGACTCT	-0.527686765656983	0.671580281821544	0.0600013946254458	1.21613405846411
PYHIN1	AGAAGACCCAATAATCGCGA	-5.60164308974306	-1.31524795600196	-1.34489513977627	-4.80300534552327
PYHIN1	CAGAAGGATGAAACCCACCC	1.34510095335667	0.266854204647466	0.452646175757409	-0.456772980000249
PYHIN1	GAAGTGTCAGAAGAAAGAGG	-3.1854649933039	-0.391662820346954	-0.331609756671195	0.187654036051553
IFI16	GAAGGAGCAGAGGCAACTCC	-1.00304335916316	-0.0802206806185763	-1.23872510686786	-1.48269059709983
IFI16	GGGAGGCTGAGTCTGTTCCT	-1.11166193377068	-0.186245049937424	-0.536824275140845	-2.14113865022198
IFI16	CCGAAGATGGCTCTCAGGGA	-1.73053386183239	0.110092275997136	-1.03001533521535	-0.460216037017815
IFI16	AGGATGCAGATACTGAAGGA	-0.0509947953981333	0.27810525508651	0.537311835448989	0.384284151420635
AIM2	AGTTCATAGCACCATAAAGG	-3.42139567301489	-0.451389312340251	-2.19577734159055	-2.60378826953479
AIM2	TTTGACCTAAGTGACAACAC	0.841280094807361	-0.655078103741679	-1.10282647956974	-2.3974631900879
AIM2	GCAAGATATTATCGGCACAG	-6.00273943234191	-0.214139068202203	1.11292895644098	-0.184138438712291
AIM2	TCAGCCTGAACAGAAACAGA	-3.01060119802788	-1.77902009735542	-1.41508752234203	0.358831537977737
AGMAT	AGGAGAGAAGCTCTACCACG	-0.725414742614701	0.416119149708138	0.401452932792508	-2.2452011568511
AGMAT	ATATCCCATATTGCAAGCGA	-3.10862728092378	-1.59007135037773	-0.81972785141491	-3.03115044329085
AGMAT	TTGCAGACTGACATTACCCA	-1.54010732906932	-0.573616001754095	0.290300407875893	-0.80628001227478
AGMAT	TTGGAGGTCCCAGTATCCAG	-2.10545043161409	0.371997005856087	0.158293655803991	1.34042287500286
CADM3	ACGAGGACTCATCCCTGCAA	2.27452854193189	-0.0118388349169676	-0.484928917746884	-2.13796557163998
CADM3	GCTGAATTCGATTATCTCGA	-5.74465246739034	-0.278332234292697	-0.0574757126513195	-0.0220651417091977
CADM3	AGAAGACTGACAGTTTAGGG	0.962872194590346	0.367078397501849	-0.815420194391036	0.350539314410841
CADM3	GACATTCCAGGTTACCCGGG	1.49403844340337	-0.327484431092784	0.359263262181932	0.450226870111282
DARC	GAAGGAATCATTCACACCAT	0.468921518582173	0.404787246419488	-0.0971991683775908	0.180154910405277
DARC	GTATGGCTCAGCCTTTGCCC	2.1612502002268	0.530592539128467	-0.614029563521653	-0.0565254459850824
DARC	TTGGCTCCAAACAAACCCAA	-3.41990485448215	-0.413128369308284	-1.90893922196348	-3.04822229170889
DARC	GAGAAGACCATCCTTCAGGG	-5.39857576931781	-0.324606078585718	-1.32582852992165	-0.752708023831621
FCER1A	GAAGAAGATGGCTCCTGCCA	-0.917071054922667	0.915292100765305	0.533334997432601	-1.24793669762947
FCER1A	GTGTACCTGGAAGTCTTCAG	-0.869196399298815	0.419865360966116	0.00160279146016773	-3.33183268626227
FCER1A	AACAGAATCACCACCAACAA	-0.862019622395259	-0.504245888924953	-0.0153207006294522	-0.410120524949051
FCER1A	GGTGGTGATTCTGTTTGCTG	0.307711410147013	0.595000582889015	0.0560056700451286	0.22553721868172
OR10J3	AGATGCTCTGCACAGAGCCG	1.22491087656604	0.579753200642342	-0.381043923776825	-0.058256208042498
OR10J3	GATGAGTCTGTCCTGTCCCA	-1.15240468629079	-0.152621116316432	0.11074548258347	-1.42019226295502
OR10J3	AGCTGAGGCAATCTTAAGAA	-5.62672320325072	-0.352796356718928	-1.10833615370613	-2.93498366975655
OR10J3	CTTGGACAATGGCCATGCCA	-3.33340775065736	0.389991898916906	0.674848260066994	-0.410784318853838
OR10J1	AAAGGGTGATCTGCTGCTCA	1.70174490117762	0.00914071700271979	0.623856607350765	0.0306558781878072
OR10J1	AGGAGAGCTTCATCACAGGG	2.63004587531509	0.682474353477419	1.09614676565073	-0.996972276050267
OR10J1	ATGCAGGAGAGCTTCATCAC	0.355510583959794	0.382752772373768	0.932650024305901	1.29671100678795
OR10J1	AGTCAGGATTTCATTGACAG	0.298150401168824	0.0921438676237791	-0.0580710790862913	-0.0768182669870878
DDI2	GCGTACCTGGCTCTCGGCTG	-2.81105358701026	0.337204428972152	0.0680153887304726	-1.09409892599065
OR10J5	ACTGTGGTTATTGTCCACTG	-1.70393559593926	0.672801035906192	-1.89594932276254	0.19327380377036
OR10J5	GGAGATAAATATCAGGCCTA	-0.739631000949828	0.569805981731891	0.744455966968149	-0.468140582165615
OR10J5	AAAGGACCCACACACCAGCT	-1.41998064136044	-0.0843041571457377	0.554661144949592	-0.290574800571378
OR10J5	TCATAACCAACCTATCTCCT	1.39660729622661	-0.913769421312447	-0.914910133473686	-1.65670218010354
APCS	ATACAAACACCTTCCCACTG	-1.17164493688528	0.0345167084959028	-0.396270049278711	1.14665314502171
APCS	TGTAAACTTGATCACACCGC	-1.18321740638321	-0.727996181959312	-1.39523711239048	-0.039492184225093
[truncated: 68,247 more rows]
